# Supplementary material for: Genomic and Evolutionary Analysis of Two Salmonella enterica Serovar Kentucky Sequence Types Isolated from Bovine and Poultry Sources in North America
Source: PLoS One. 2016 Oct 3;11(10):e0161225. doi: 10.1371/journal.pone.0161225 (PMC5047448; doi:10.1371/journal.pone.0161225)
Supplement: S1 Table — (XLSX) [file pone.0161225.s001.xlsx]

## Sheet: sheet 1
Isolate	SRA accession	WGS accession
ARS-CC97	SRR4015720	MCOS00000000
ARS-CC273	SRR4032660	MCQF00000000
ARS-CC274	SRR4032659	MCQE00000000
ARS-CC353	SRR4015749	MCOT00000000
ARS-CC444	SRR4015721	MCOU00000000
ARS-CC457	SRR4015722	MCOV00000000
ARS-CC469	SRR4015750	MCOW00000000
ARS-CC496	SRR4015728	MCOX00000000
ARS-CC515	SRR4015723	MCOZ00000000
ARS-CC521	SRR4015724	MCPA00000000
ARS-CC526	SRR4015727	MCPB00000000
ARS-CC572	SRR4015725	MCPC00000000
ARS-CC621	SRR4032658	MCPD00000000
ARS-CC661	SRR4015751	MCPE00000000
ARS-CC690	SRR4015752	MCPF00000000
ARS-CC912	SRR4015753	MCPG00000000
ARS-CC913	SRR4015726	MCPH00000000
ARS-CC917	SRR4015754	MCPI00000000
ARS-CC938	SRR4032657	MCQG00000000
ARS-CC5795	SRR4015755	MCPJ00000000
ARS-CC5805	SRR4015756	MCPK00000000
ARS-CC6181	SRR4015729	MCPL00000000
ARS-CC6183	SRR4015730	MCPM00000000
ARS-CC6204	SRR4015731	MCPN00000000
ARS-CC6329	SRR4015732	MCPO00000000
ARS-CC6333	SRR4015733	MCPP00000000
ARS-CC6340	SRR4015734	MCPQ00000000
ARS-CC7487	SRR4015742	MCPR00000000
ARS-CC8078	SRR4015743	MCOY00000000
ARS-CC8289	SRR4015744	MCPS00000000
ARS-CC8294	SRR4015745	MCPT00000000
ARS-CC8297	SRR4015746	MCPU00000000
ARS-CC8417	SRR4015747	MCPV00000000
ARS-CC8446	SRR4015748	MCPW00000000
ARS-CC8561	SRR4015735	MCPX00000000
ARS-CC8574	SRR4015736	MCPY00000000
ARS-CC8601	SRR4015737	MCPZ00000000
ARS-CC8619	SRR4015738	MCQA00000000
ARS-CC8624	SRR4015739	MCQB00000000
ARS-CC8625	SRR4015740	MCQC00000000
ARS-CC8633	SRR4015741	MCQD00000000
