# Supplementary material for: Genomic and Evolutionary Analysis of Two Salmonella enterica Serovar Kentucky Sequence Types Isolated from Bovine and Poultry Sources in North America
Source: PLoS One. 2016 Oct 3;11(10):e0161225. doi: 10.1371/journal.pone.0161225 (PMC5047448; doi:10.1371/journal.pone.0161225)
Supplement: S2 Table — (XLSX) [file pone.0161225.s002.xlsx]

## Sheet: Sheet1
supplementary table 1. Plasmids identified in each genome analyzed in this study.
	Genome	Source	Location of Isolation	Year of Isolation	Sequence Type (ST) 1	ST Complex 2	Phylogenetic Cluster	Plasmid Replicons Detected
	ARS-CC97	Fecal composite (dairy cow farm)	Pennsylvania (USA)	2004	318	15	1.2.2	IncI1
	0253	Dairy cow feces	Pennsylvania (USA)	2004	318	15	1.2.2	IncI1
	5349	Dairy cow feces	Pennsylvania (USA)	2006	152	15	1.2.3	IncI1
	ARS-CC444	Milk filter (dairy cow farm)	Wisconsin (USA)	2007	152	15	1.1	No plasmid detected
	ARS-CC457	Milk filter (dairy cow farm)	Texas (USA)	2007	152	15	1.1	No plasmid detected
	ARS-CC515	Bulk tank milk (dairy cow farm)	Wisconsin (USA)	2007	152	15	1.1	No plasmid detected
	ARS-CC521	Milk filter (dairy cow farm)	Wisconsin (USA)	2007	152	15	1.1	No plasmid detected
	ARS-CC572	Milk filter (dairy cow farm)	Wisconsin (USA)	2007	152	15	1.1	No plasmid detected
	ARS-CC913	Dairy cow feces	Virginia (USA)	2007	152	15	1.2.1	No plasmid detected
	ARS-CC526	Bulk tank milk (dairy cow farm)	Pennsylvania (USA)	2007	152	15	1.2.1	No plasmid detected
	ARS-CC496	Milk filter (dairy cow farm)	New York (USA)	2007	152	15	1.2.3	IncI1
	CFSAN011775	Dairy cow feces	Pennsylvania (USA)	2008	152	15	1.2.3	IncI1
	CFSAN011776	Dairy cow feces	Pennsylvania (USA)	2009	152	15	1.2.3	IncI1
	CFSAN011777	Dairy cow feces	Pennsylvania (USA)	2009	152	15	1.2.3	IncI1
	CFSAN011778	Dairy cow feces	Pennsylvania (USA)	2009	152	15	1.2.3	IncI1
	CFSAN011779	Dairy cow feces	Pennsylvania (USA)	2010	152	15	1.2.3	IncI1
	CFSAN011780	Dairy cow feces	Pennsylvania (USA)	2010	152	15	1.2.3	IncI1
	CFSAN011782	Dairy cow feces	Pennsylvania (USA)	2011	152	15	1.2.3	IncI1
	ARS-CC6181	Milk filter (dairy cow farm)	Pennsylvania (USA)	2011	152	15	1.2.3	IncI1
	ARS-CC6183	Milk filter (dairy cow farm)	Pennsylvania (USA)	2011	152	15	1.2.3	IncI1
	ARS-CC6204	Milk filter (dairy cow farm)	Pennsylvania (USA)	2011	152	15	1.2.3	IncI1
	ARS-CC6329	Milk filter (dairy cow farm)	Pennsylvania (USA)	2011	152	15	1.2.3	IncI1
	ARS-CC6333	Milk filter (dairy cow farm)	Pennsylvania (USA)	2011	152	15	1.2.3	IncI1, IncA/C2
	ARS-CC6340	Milk filter (dairy cow farm)	Pennsylvania (USA)	2011	152	15	1.2.3	IncI1
	ARS-CC8561	Dairy cow feces	Pennsylvania (USA)	2011	152	15	1.2.3	IncI1
	ARS-CC8574	Fecal composite (dairy cow farm)	Pennsylvania (USA)	2011	152	15	1.2.3	IncI1, IncA/C2
	ARS-CC8601	Dairy cow feces	Pennsylvania (USA)	2011	152	15	1.2.3	IncI1, IncA/C2
	ARS-CC8619	Dairy cow feces	Pennsylvania (USA)	2011	152	15	1.2.3	IncI1
	ARS-CC8624	Dairy cow feces	Pennsylvania (USA)	2011	152	15	1.2.3	Col8282, IncI2, IncI1
	ARS-CC8625	Dairy cow feces	Pennsylvania (USA)	2011	152	15	1.2.3	Col8282, IncI2, IncI1
	ARS-CC8633	Fecal composite (dairy cow farm)	Pennsylvania (USA)	2011	152	15	1.2.3	IncI1
	CFSAN011781	Dairy cow feces	Pennsylvania (USA)	2012	152	15	1.2.3	IncI1
	ARS-CC7487	Dairy cow hide swab	Pennsylvania (USA)	2013	152	15	1.2.3	IncI1
	ARS-CC8078	Fecal composite (dairy cow farm)	Pennsylvania (USA)	2013	152	15	1.2.3	Col8282, ColpVC, IncI1
	ARS-CC8289	Milk filter (dairy cow farm)	Ohio (USA)	2014	152	15	1.2.2	IncI1
	ARS-CC8294	Milk filter (dairy cow farm)	Pennsylvania (USA)	2014	152	15	1.2.3	IncI1, IncA/C2
	ARS-CC8297	Milk filter (dairy cow farm)	Ohio (USA)	2014	152	15	1.2.3	IncI2, IncI1
	ARS-CC8417	Trough water (dairy cow farm)	Pennsylvania (USA)	2014	152	15	1.2.3	IncI1
	ARS-CC8446	Milk filter (dairy cow farm)	Ohio (USA)	2014	152	15	1.2.3	IncI1
	ARS-CC353	Milk filter (dairy cow farm)	New York (USA)	2007	152	15	2.1	IncI1
	ARS-CC469	Bulk tank milk (dairy cow farm)	Vermont (USA)	2007	152	15	2.1	IncI1
	ARS-CC661	Milk filter (dairy cow farm)	Vermont (USA)	2007	152	15	2.1	No plasmid detected
	ARS-CC690	Milk filter (dairy cow farm)	Wisconsin (USA)	2007	152	15	2.1	No plasmid detected
	ARS-CC912	Dairy cow feces	Wisconsin (USA)	2007	152	15	2.1	No plasmid detected
	ARS-CC917	Dairy cow feces	Vermont (USA)	2007	152	15	2.1	No plasmid detected
	CDC 191	Human clinical	Wisconsin (USA)	2002	152	15	2.2	No plasmid detected
	ARS-CC621	Milk filter (dairy cow farm)	Texas (USA)	2007	152	15	2.1	No plasmid detected
	CVM N50435	Chicken breast	New Mexico (USA)	2013	152	15	2.3.1	IncI1, IncX1 A
	CVM N51252	Chicken wings	Colorado (USA)	2013	152	15	2.3.1	IncI1, IncX1 A
	CVM N51981	Chicken breast	Louisiana (USA)	2013	152	15	2.3.1	IncX1, IncI1
	CVM N43447	Chicken breast	California (USA)	2013	152	15	2.3.1	IncX1, IncI1
	13562	Chicken breast	Iowa (USA)	2001	152	15	2.3.1	IncX1, IncI1
	CVM N43450	Chicken breast	California (USA)	2013	152	15	2.3.2	IncFIB, IncI1, IncX1
	CVM N43478	Chicken breast	Oregon (USA)	2013	152	15	2.3.2	IncFIB, IncI1, IncX1
	CVM N43820	Chicken breast	Georgia (USA)	2013	152	15	2.3.2	IncX1
	SA20030505	Chicken cecal contents	Ontario (Canada)	2002	152	15	2.3.2	IncX1
	ABBSB1008-2	Chicken feces	British Columbia (Canada)	2006	152	15	2.3.2	IncX1, IncI1
	CVM N45412	Chicken breast	Washington (USA)	2013	152	15	2.3.3.1	IncFIB, IncI1, IncX1
	CVM N47718	Chicken breast	New Mexico (USA)	2013	152	15	2.3.3.1	IncFIB, IncI1, IncX1
	CVM N47730	Chicken breast	New Mexico (USA)	2013	152	15	2.3.3.1	IncFIB, IncI1, IncX1
	CVM N51241	Chicken breast	California (USA)	2013	152	15	2.3.3.1	IncFIB, IncI1, IncX1
	CVM N47729	Chicken breast	Washington (USA)	2013	unknown	15	2.3.3.1	IncFIB, IncI1, IncX1
	CVM N45934	Chicken breast	Maryland (USA)	2013	152	15	2.3.3.2	IncX1, IncHI2
	CVM N45937	Chicken breast	Maryland (USA)	2013	152	15	2.3.3.2	IncX1, IncHI2
	CVM N45939	Chicken breast	Maryland (USA)	2013	152	15	2.3.3.2	IncX1, IncHI2
	CVM N45944	Chicken breast	Maryland (USA)	2013	152	15	2.3.3.2	IncX1, IncHI2
	CVM N46849	Chicken breast	Pennsylvania (USA)	2013	152	15	2.3.3.2	IncX1, IncHI2
	CVM N47721	Chicken breast	New Mexico (USA)	2013	152	15	2.3.3.2	IncX1
	CVM N47723	Ground turkey	New Mexico (USA)	2013	152	15	2.3.3.2	IncX1, IncHI2
	CVM N48688	Chicken breast	Maryland (USA)	2013	152	15	2.3.3.2	IncX1, IncHI2
	CVM N48710	Chicken breast	Tennessee (USA)	2013	152	15	2.3.3.2	IncX1, IncHI2, IncI1
	CVM N47722	Ground turkey	New Mexico (USA)	2013	152	15	2.3.3.2	IncX1, IncHI2
	CVM N48687	Chicken breast	Maryland (USA)	2013	152	15	2.3.3.2	IncX1, IncHI2
	CVM N48705	Chicken breast	Louisiana (USA)	2013	152	15	2.3.3.2	IncX1, IncHI2
	CVM N44693	Chicken wings	California (USA)	2013	152	15	2.3.3.2	IncX1, IncHI2
	CVM N43448	Chicken wings	California (USA)	2013	152	15	2.4.1.1	IncFIB, IncI1, IncX1
	CVM N43455	Chicken breast	Colorado (USA)	2013	152	15	2.4.1.1	IncX1, IncI1
	CVM N43835	Chicken breast	Washington (USA)	2013	152	15	2.4.1.1	IncFIB, IncX1
	CVM N46820	Chicken breast	Colorado (USA)	2013	152	15	2.4.1.1	IncFIB, IncX1
	CVM N46857	Chicken breast	Pennsylvania (USA)	2013	152	15	2.4.1.1	IncFIB, IncX1
	CVM N50419	Chicken breast	Connecticut (USA)	2013	152	15	2.4.1.1	IncFIB, IncX1
	CVM N50421	Chicken wings	Georgia (USA)	2013	152	15	2.4.1.1	IncFIB, IncX1
	CVM N51294	Chicken breast	New Mexico (USA)	2013	152	15	2.4.1.1	IncFIB, IncX1
	CVM N51313	Chicken breast	Tennessee (USA)	2013	152	15	2.4.1.1	IncFIB, IncX1
	ABB07-SB3057-2	Chicken feces	British Columbia (Canada)	2005	152	15	2.4.1.1	IncFIB, IncI1, IncX1, Col156
	ABB1087-1	Chicken feces	British Columbia (Canada)	2005	152	15	2.4.1.1	IncFIB, IncX1
	22694	Chicken breast	Massachusetts (USA)	2002	152	15	2.4.1.1	IncFIB, IncI1, IncX1
	CVM N51982	Chicken wings	Louisiana (USA)	2013	152	15	2.4.1.1	IncFIB, IncX1
	CVM29188	Chicken breast	Georgia (USA)	2003	152	15	2.4.1.1	IncFIB, IncI1, IncX1
	CVM N43465	Chicken breast	Minnesota (USA)	2013	152	15	2.4.1.2	IncFIB, IncX1
	CVM N43466	Chicken wings	Minnesota (USA)	2013	152	15	2.4.1.2	IncFIB, IncX1
	CVM N44708	Chicken breast	New York (USA)	2013	152	15	2.4.1.2	IncFIB, IncI1, IncX1
	CVM N47720	Chicken breast	New Mexico (USA)	2013	152	15	2.4.1.2	IncFIB, IncI1, IncX1
	CVM N48707	Chicken breast	New York (USA)	2013	152	15	2.4.1.2	IncI1, IncX1
	CVM N48711	Chicken breast	Tennessee (USA)	2013	152	15	2.4.1.2	IncFIB, IncI1, IncX1
	CVM N50437	Chicken wings	New York (USA)	2013	152	15	2.4.1.2	IncFIB, IncX1
	CVM N51256	Chicken wings	Connecticut (USA)	2013	152	15	2.4.1.2	IncFIB, IncX1
	CVM N51273	Chicken breast	Maryland (USA)	2013	152	15	2.4.1.2	IncFIB, IncI1, IncX1
	ARS-CC5795	Poultry	Maryland (USA)	2010	152	15	2.4.1.2	IncX1, IncI1
	ARS-CC5805	Poultry	Maryland (USA)	2010	152	15	2.4.1.2	IncFIB, IncX1
	CVM N50429	Chicken breast	New Mexico (USA)	2013	152	15	2.4.1.2	IncFIB, IncX1
	CVM N51277	Chicken breast	Maryland (USA)	2013	152	15	2.4.1.2	IncFIB, IncX1
	CVM N51249	Chicken breast	Colorado (USA)	2013	2132	15	2.4.1.2	IncFIB, IncX1
	CVM N43471	Chicken breast	New Mexico (USA)	2013	152	15	2.4.1.3	IncFIB, IncI1, IncX1, Col156
	SALC-205-3	Chicken feces	British Columbia (Canada)	2004	152	15	2.4.2	IncX1, IncI1
	20793	Chicken breast	Georgia (USA)	2002	152	15	2.4.2	IncX1, IncI1
	N312	Chicken breast	Minnesota (USA)	2004	152	15	2.4.2	IncX1, IncI1
	ARS-CC938	Milk filter (dairy cow farm)	Florida (USA)	2003	198	56	198.1	No plasmid detected
	ATCC 9263	unknown	unknown	unknown	198	56	198.1	No plasmid detected
	CVM N51290	Ground beef	New Mexico (USA)	2013	198	56	198.1	IncI1
	ARS-CC273	Dairy calf feces	Florida (USA)	2011	198	56	198.1	No plasmid detected
	ARS-CC274	Dairy calf feces	Florida (USA)	2011	198	56	198.1	No plasmid detected
	CVM N41913	Ground beef	Minnesota (USA)	2012	198	56	198.1	No plasmid detected
	CVM N42453	Ground turkey	California (USA)	2012	unknown	56	198.1	No plasmid detected
	915c	Human clinical (sacral wound)	Kuwait	2012	198	56	198.2	No plasmid detected
	917c	Human clinical (stool)	Kuwait	2012	198	56	198.2	No plasmid detected
	CVM 43824	Human clinical	unknown	2012	198	56	198.2	No plasmid detected
	CVM 43780	Human clinical	unknown	2011	198	56	198.2	No plasmid detected
	CVM 43756	Human clinical	unknown	2012	198	56	198.2	No plasmid detected
	A = partial sequence similarity to IncX1 plasmid pCVM29188_46, but IncX1 replicon not detected.
