# Supplementary material for: Genomic and Evolutionary Analysis of Two Salmonella enterica Serovar Kentucky Sequence Types Isolated from Bovine and Poultry Sources in North America
Source: PLoS One. 2016 Oct 3;11(10):e0161225. doi: 10.1371/journal.pone.0161225 (PMC5047448; doi:10.1371/journal.pone.0161225)
Supplement: S3 Table — (XLSX) [file pone.0161225.s003.xlsx]

## Sheet: Sheet1
supplementary table 2. SNP differences between all S. Kentucky ST152 genomes and all S. Kentucky ST198 genomes
	Position	GENE ID	ST152	ST198
	7395	SeKA_A0011	T	G
	8818	SeKA_A0012	T	A
	9114	SeKA_A0013	A	C
	9207	SeKA_A0013	C	T
	9213	SeKA_A0013	G	A
	9222	SeKA_A0013	A	G
	9481	intergenic	G	A
	9507	intergenic	A	C
	9540	intergenic	T	G
	9541	intergenic	A	G
	9542	intergenic	T	C
	9544	intergenic	G	A
	9558	intergenic	A	G
	9560	intergenic	T	G
	9595	intergenic	T	C
	9598	intergenic	T	C
	9624	intergenic	G	A
	9642	intergenic	C	T
	9776	intergenic	G	C
	9860	SeKA_A0014	T	A
	9873	SeKA_A0014	C	A
	9924	SeKA_A0014	A	G
	9946	SeKA_A0014	G	T
	9967	SeKA_A0014	C	T
	10127	intergenic	A	T
	10134	intergenic	C	T
	10160	intergenic	G	T
	10182	intergenic	A	G
	10189	intergenic	T	C
	10224	intergenic	T	G
	10235	intergenic	T	G
	10324	SeKA_A0015	C	T
	10350	SeKA_A0015	G	A
	10420	SeKA_A0015	T	C
	10421	SeKA_A0015	G	C
	10432	SeKA_A0015	A	G
	10541	SeKA_A0015	T	C
	10561	SeKA_A0015	C	T
	10583	SeKA_A0015	G	C
	10616	intergenic	C	T
	10640	intergenic	T	C
	10648	intergenic	T	C
	10669	intergenic	A	G
	10687	intergenic	C	T
	10695	SeKA_A0016	T	C
	10707	SeKA_A0016	G	C
	10712	SeKA_A0016	T	C
	10726	SeKA_A0016	T	G
	10730	SeKA_A0016	T	G
	10753	SeKA_A0016	G	A
	10765	SeKA_A0016	G	A
	10780	SeKA_A0016	T	C
	10919	intergenic	T	C
	10920	intergenic	C	A
	10921	intergenic	G	C
	10956	intergenic	C	T
	10957	intergenic	C	A
	10979	SeKA_A0017	C	T
	11248	SeKA_A0017	C	A
	11296	SeKA_A0017	T	C
	11320	SeKA_A0017	C	T
	11562	SeKA_A0017	A	G
	11582	SeKA_A0017	C	T
	11629	SeKA_A0017	T	C
	11704	SeKA_A0017	C	T
	11713	SeKA_A0017	T	C
	11870	intergenic	C	A
	11872	intergenic	G	T
	11873	intergenic	A	G
	11891	intergenic	C	T
	11892	intergenic	A	G
	12530	SeKA_A0018	T	C
	12563	SeKA_A0018	C	T
	12572	SeKA_A0018	T	C
	12653	SeKA_A0018	C	T
	12734	SeKA_A0018	A	T
	13013	SeKA_A0018	T	C
	13019	SeKA_A0018	G	A
	13022	SeKA_A0018	T	C
	13070	SeKA_A0018	A	G
	13154	SeKA_A0018	T	C
	13355	SeKA_A0018	A	G
	13371	intergenic	G	A
	13398	intergenic	G	T
	13468	SeKA_A0020	G	A
	13524	SeKA_A0020	G	A
	13532	SeKA_A0019	A	G
	13573	SeKA_A0019	T	C
	13574	SeKA_A0019	C	T
	13646	SeKA_A0019	G	A
	13838	SeKA_A0021	A	C
	13844	SeKA_A0021	T	C
	13904	SeKA_A0021	A	G
	13976	SeKA_A0021	C	T
	14291	SeKA_A0021	C	T
	14327	intergenic	C	A
	14472	SeKA_A0022	T	C
	14523	SeKA_A0022	A	G
	14535	SeKA_A0022	A	G
	14622	SeKA_A0022	A	G
	14658	SeKA_A0022	G	A
	14802	SeKA_A0022	A	G
	14835	SeKA_A0022	T	A
	14858	SeKA_A0022	C	T
	14939	SeKA_A0022	C	T
	15000	SeKA_A0022	A	G
	15006	SeKA_A0022	T	C
	15078	SeKA_A0022	C	T
	15210	SeKA_A0022	C	A
	15276	SeKA_A0022	T	A
	15294	SeKA_A0022	A	G
	15324	SeKA_A0022	T	C
	15339	SeKA_A0022	C	T
	15389	SeKA_A0022	T	C
	15456	SeKA_A0022	G	C
	15534	SeKA_A0022	G	A
	15623	intergenic	G	A
	15627	intergenic	C	T
	15957	SeKA_A0023	G	A
	15975	SeKA_A0023	G	A
	16008	SeKA_A0023	T	C
	16270	SeKA_A0023	T	C
	16281	SeKA_A0023	G	A
	16337	SeKA_A0023	C	T
	16629	SeKA_A0023	A	G
	16722	SeKA_A0023	A	G
	16833	SeKA_A0023	G	A
	16836	SeKA_A0023	G	A
	16860	SeKA_A0023	C	T
	17182	SeKA_A0023	C	A
	17253	SeKA_A0023	A	G
	17556	SeKA_A0024	A	G
	17616	SeKA_A0024	G	A
	18006	SeKA_A0024	T	G
	18072	SeKA_A0024	C	A
	18159	SeKA_A0024	G	A
	18430	SeKA_A0024	C	T
	18568	SeKA_A0024	C	T
	18978	SeKA_A0025	C	T
	18990	SeKA_A0025	G	A
	19017	SeKA_A0025	A	G
	19094	SeKA_A0025	C	A
	19182	SeKA_A0025	G	C
	19337	SeKA_A0025	A	C
	19382	SeKA_A0025	C	T
	19758	SeKA_A0025	G	A
	19763	SeKA_A0025	C	T
	19788	SeKA_A0025	T	C
	19803	SeKA_A0025	T	G
	19833	SeKA_A0025	G	A
	19839	SeKA_A0025	T	A
	19959	SeKA_A0025	C	T
	19992	SeKA_A0025	C	T
	20043	SeKA_A0025	C	T
	20049	SeKA_A0025	C	T
	20055	SeKA_A0025	G	A
	20061	SeKA_A0025	T	C
	20352	SeKA_A0025	C	A
	20397	SeKA_A0025	G	T
	20399	SeKA_A0025	A	G
	20424	SeKA_A0025	C	T
	20505	SeKA_A0025	C	T
	20574	SeKA_A0025	T	G
	20575	SeKA_A0025	G	A
	20580	SeKA_A0025	T	G
	20583	SeKA_A0025	C	T
	20598	SeKA_A0025	T	C
	20861	SeKA_A0025	A	G
	21266	SeKA_A0026	T	C
	21307	SeKA_A0026	G	A
	21469	SeKA_A0026	A	G
	21481	SeKA_A0026	T	C
	21589	SeKA_A0026	T	C
	21598	SeKA_A0026	T	G
	21680	SeKA_A0026	C	T
	21682	SeKA_A0026	A	G
	21772	SeKA_A0026	G	C
	21778	SeKA_A0026	T	C
	21865	SeKA_A0026	T	C
	21883	SeKA_A0026	A	G
	21916	SeKA_A0026	T	C
	21970	SeKA_A0026	C	T
	23064	SeKA_A0026	A	C
	23077	SeKA_A0026	A	G
	23288	SeKA_A0026	C	T
	23374	SeKA_A0026	A	G
	23509	SeKA_A0026	C	T
	23707	SeKA_A0026	A	G
	23722	SeKA_A0026	T	C
	23757	SeKA_A0026	G	A
	23766	intergenic	C	T
	23780	intergenic	A	G
	24252	SeKA_A0027	C	T
	24281	SeKA_A0027	A	T
	24482	SeKA_A0027	C	T
	24610	SeKA_A0027	A	G
	24774	SeKA_A0027	G	A
	24810	SeKA_A0027	G	A
	24872	SeKA_A0027	T	C
	25326	SeKA_A0028	C	T
	25740	SeKA_A0028	C	G
	25779	SeKA_A0028	A	G
	25850	SeKA_A0028	G	A
	26073	SeKA_A0029	G	A
	26120	SeKA_A0029	A	G
	26507	SeKA_A0029	T	C
	26786	SeKA_A0029	C	A
	26831	SeKA_A0029	G	A
	26928	SeKA_A0030	A	G
	27777	SeKA_A0031	C	T
	27832	SeKA_A0031	A	G
	27852	SeKA_A0031	A	G
	27858	SeKA_A0031	T	G
	28242	SeKA_A0032	A	G
	28613	intergenic	G	A
	28614	intergenic	C	A
	28615	intergenic	G	C
	28620	intergenic	G	A
	28622	intergenic	A	G
	28623	intergenic	G	A
	28625	intergenic	G	A
	28664	intergenic	T	C
	28735	SeKA_A0033	A	G
	28903	SeKA_A0033	G	A
	28924	SeKA_A0033	A	G
	29077	SeKA_A0033	A	T
	29092	SeKA_A0033	C	G
	29095	SeKA_A0033	C	G
	29098	SeKA_A0033	T	C
	29100	SeKA_A0033	G	C
	29101	SeKA_A0033	C	A
	29107	SeKA_A0033	G	T
	29113	SeKA_A0033	G	A
	29158	SeKA_A0033	C	T
	29160	SeKA_A0033	G	A
	29167	SeKA_A0033	G	A
	29176	SeKA_A0033	G	A
	29180	SeKA_A0033	G	A
	29181	SeKA_A0033	T	C
	29182	SeKA_A0033	G	A
	29185	SeKA_A0033	G	A
	29188	SeKA_A0033	T	G
	29189	SeKA_A0033	C	G
	29194	SeKA_A0033	A	G
	29221	SeKA_A0033	T	C
	29227	SeKA_A0033	C	T
	29272	SeKA_A0033	G	A
	29467	intergenic	G	A
	29491	SeKA_A0034	T	C
	29530	SeKA_A0034	A	G
	29813	SeKA_A0034	A	C
	29824	SeKA_A0034	C	A
	30177	SeKA_A0035	A	G
	30922	SeKA_A0036	G	T
	31421	SeKA_A0038	G	A
	31502	SeKA_A0038	T	C
	31520	SeKA_A0038	G	T
	31605	SeKA_A0038	G	A
	31707	SeKA_A0038	A	T
	31874	SeKA_A0038	A	G
	32024	SeKA_A0038	T	C
	32099	SeKA_A0038	G	A
	32393	SeKA_A0038	T	C
	32521	SeKA_A0039	T	G
	32584	SeKA_A0039	A	T
	32715	SeKA_A0039	C	T
	32736	SeKA_A0039	G	A
	32776	SeKA_A0039	G	A
	32808	SeKA_A0039	A	T
	32820	SeKA_A0039	G	T
	32828	SeKA_A0039	T	C
	32842	SeKA_A0039	A	G
	32907	SeKA_A0039	T	C
	32911	SeKA_A0039	C	T
	33021	SeKA_A0039	C	T
	33052	SeKA_A0039	G	A
	33118	SeKA_A0039	C	T
	33179	SeKA_A0039	T	C
	33196	SeKA_A0039	G	A
	33329	SeKA_A0040	A	G
	33353	SeKA_A0040	C	A
	33782	SeKA_A0040	G	A
	34070	SeKA_A0040	T	C
	34341	SeKA_A0040	G	C
	34478	SeKA_A0040	C	T
	34480	SeKA_A0040	G	A
	34520	SeKA_A0040	T	C
	34549	SeKA_A0040	T	C
	34618	SeKA_A0040	T	C
	34667	SeKA_A0040	G	A
	34685	SeKA_A0040	A	T
	34733	SeKA_A0040	C	T
	35051	SeKA_A0040	A	G
	35117	SeKA_A0040	A	G
	35282	SeKA_A0040	T	C
	35438	SeKA_A0040	G	T
	35915	SeKA_A0042	A	C
	35949	SeKA_A0042	C	T
	36054	SeKA_A0042	G	A
	36139	SeKA_A0042	T	G
	36183	SeKA_A0042	A	G
	36248	SeKA_A0042	G	A
	36278	SeKA_A0042	C	T
	36339	SeKA_A0042	A	G
	36411	SeKA_A0042	A	G
	36480	SeKA_A0042	A	G
	36564	SeKA_A0042	C	T
	36627	SeKA_A0042	A	G
	36741	SeKA_A0042	A	G
	36957	SeKA_A0043	G	A
	37041	SeKA_A0043	A	G
	37044	SeKA_A0043	T	C
	37241	SeKA_A0044	A	C
	37290	SeKA_A0044	C	G
	37296	SeKA_A0044	T	C
	37395	SeKA_A0044	T	C
	41102	intergenic	T	G
	41211	intergenic	T	C
	41217	intergenic	T	G
	41336	SeKA_A0045	A	G
	41340	SeKA_A0045	T	C
	41363	SeKA_A0045	T	C
	41471	SeKA_A0045	A	G
	41627	SeKA_A0045	G	A
	41885	SeKA_A0045	C	T
	42017	SeKA_A0045	C	T
	42047	SeKA_A0045	T	C
	42050	SeKA_A0045	C	T
	42263	SeKA_A0045	A	G
	42485	intergenic	A	G
	42486	intergenic	A	G
	42499	SeKA_A0046	T	C
	42504	SeKA_A0046	G	A
	42559	SeKA_A0046	C	T
	42613	SeKA_A0046	T	C
	42667	SeKA_A0046	C	T
	43174	SeKA_A0046	A	G
	43947	SeKA_A0047	G	A
	43980	SeKA_A0047	A	G
	44027	SeKA_A0047	A	G
	44075	SeKA_A0047	G	A
	44234	SeKA_A0047	T	G
	44241	SeKA_A0047	G	A
	44286	SeKA_A0048	C	T
	44342	SeKA_A0048	G	A
	44573	SeKA_A0048	C	T
	44600	SeKA_A0048	G	A
	44624	SeKA_A0048	G	A
	44647	SeKA_A0048	A	G
	44834	SeKA_A0048	C	T
	44954	SeKA_A0048	A	G
	44995	SeKA_A0048	G	A
	45059	SeKA_A0048	C	T
	45116	SeKA_A0048	A	G
	45137	SeKA_A0048	T	C
	45162	SeKA_A0048	G	A
	45603	SeKA_A0049	T	C
	45693	SeKA_A0049	T	C
	45694	SeKA_A0049	T	G
	45711	SeKA_A0049	G	A
	45964	SeKA_A0049	C	T
	46386	SeKA_A0049	T	C
	46389	SeKA_A0049	C	T
	46420	SeKA_A0049	T	C
	46546	SeKA_A0049	C	T
	46551	SeKA_A0049	A	G
	46557	SeKA_A0049	T	C
	46570	SeKA_A0049	C	T
	46728	SeKA_A0050	T	C
	46827	SeKA_A0050	G	A
	46875	SeKA_A0050	G	A
	47439	SeKA_A0050	C	T
	47490	SeKA_A0050	T	C
	47517	SeKA_A0050	T	C
	47553	SeKA_A0050	G	A
	47572	SeKA_A0050	A	G
	48096	SeKA_A0051	A	C
	48204	SeKA_A0051	C	T
	48298	SeKA_A0051	C	T
	48417	SeKA_A0051	A	G
	48609	SeKA_A0051	C	T
	48618	SeKA_A0051	C	G
	48882	SeKA_A0051	C	T
	48963	SeKA_A0051	C	T
	48990	SeKA_A0051	A	G
	49002	SeKA_A0051	C	T
	49038	SeKA_A0051	C	T
	49317	SeKA_A0052	G	A
	49377	SeKA_A0052	A	G
	49518	SeKA_A0052	T	C
	49645	SeKA_A0052	C	A
	49803	SeKA_A0052	T	C
	49881	SeKA_A0052	C	T
	49887	SeKA_A0052	T	C
	50038	SeKA_A0052	T	C
	50556	SeKA_A0052	G	A
	50935	SeKA_A0053	A	G
	51055	SeKA_A0053	A	G
	51142	SeKA_A0053	T	C
	51196	SeKA_A0053	C	T
	51220	SeKA_A0053	A	G
	51226	SeKA_A0053	A	G
	51289	SeKA_A0053	A	G
	51358	SeKA_A0053	C	A
	51376	SeKA_A0053	C	T
	51379	SeKA_A0053	G	A
	51577	SeKA_A0053	T	C
	51628	SeKA_A0054	A	C
	51631	SeKA_A0054	G	T
	51633	SeKA_A0054	C	T
	51634	SeKA_A0054	T	A
	51711	SeKA_A0054	C	T
	51792	SeKA_A0054	A	G
	51801	SeKA_A0054	G	C
	51882	SeKA_A0054	A	G
	51930	SeKA_A0054	G	A
	52128	SeKA_A0054	C	T
	52155	SeKA_A0054	G	C
	52164	SeKA_A0054	T	C
	52194	SeKA_A0054	G	A
	52218	SeKA_A0054	T	C
	52505	SeKA_A0055	T	C
	52544	SeKA_A0055	C	T
	52577	SeKA_A0055	G	A
	52589	SeKA_A0055	C	G
	52649	SeKA_A0055	C	T
	52766	SeKA_A0055	C	T
	52825	intergenic	G	A
	53115	SeKA_A0056	T	A
	53241	SeKA_A0056	T	G
	53244	SeKA_A0056	T	C
	53259	SeKA_A0056	G	T
	53349	SeKA_A0056	C	T
	53661	SeKA_A0056	C	T
	53763	SeKA_A0056	T	G
	53790	SeKA_A0056	G	A
	53823	SeKA_A0056	C	A
	53877	SeKA_A0056	C	T
	53901	SeKA_A0056	A	G
	54120	SeKA_A0056	C	G
	54150	SeKA_A0056	C	T
	54192	SeKA_A0056	A	T
	54213	SeKA_A0056	C	T
	54478	SeKA_A0056	T	C
	54657	SeKA_A0056	T	C
	54864	SeKA_A0056	G	A
	54870	SeKA_A0056	C	T
	54879	SeKA_A0056	A	G
	54945	SeKA_A0056	T	C
	55488	SeKA_A0058	G	T
	55514	SeKA_A0058	G	T
	55525	SeKA_A0058	C	T
	55540	SeKA_A0058	T	C
	55541	SeKA_A0058	T	G
	55731	SeKA_A0058	G	A
	55834	SeKA_A0058	C	T
	56199	SeKA_A0058	C	T
	56396	SeKA_A0058	A	G
	56406	SeKA_A0058	G	A
	56422	SeKA_A0058	A	T
	56566	intergenic	C	T
	56670	SeKA_A0059	T	C
	56867	SeKA_A0059	C	A
	56885	SeKA_A0059	G	A
	56984	SeKA_A0059	A	G
	57089	SeKA_A0059	G	A
	57137	SeKA_A0059	T	C
	57142	SeKA_A0059	A	C
	57229	SeKA_A0059	T	C
	57249	SeKA_A0059	T	C
	57317	SeKA_A0059	A	G
	57368	SeKA_A0059	A	C
	57380	SeKA_A0059	T	C
	57423	SeKA_A0059	T	C
	58173	SeKA_A0060	C	G
	58209	SeKA_A0060	T	C
	58355	SeKA_A0060	T	C
	58448	SeKA_A0061	G	A
	58508	SeKA_A0061	C	T
	58547	SeKA_A0061	T	C
	58556	SeKA_A0061	G	A
	58561	SeKA_A0061	G	T
	58706	SeKA_A0061	G	A
	58859	SeKA_A0061	A	G
	59144	SeKA_A0061	G	A
	59206	SeKA_A0061	C	T
	59233	SeKA_A0061	T	C
	59336	SeKA_A0061	A	G
	59348	SeKA_A0061	T	C
	59362	SeKA_A0061	C	T
	59679	intergenic	A	G
	59680	intergenic	T	C
	59697	intergenic	A	G
	59700	intergenic	A	G
	59702	intergenic	T	C
	59704	intergenic	C	T
	59724	intergenic	A	C
	59726	intergenic	A	T
	59731	intergenic	T	C
	59733	intergenic	A	C
	59735	intergenic	C	T
	59736	intergenic	T	G
	59738	intergenic	A	G
	59752	SeKA_A0062	G	A
	59777	SeKA_A0062	T	C
	59789	SeKA_A0062	A	G
	60660	intergenic	T	C
	60666	intergenic	A	C
	60680	intergenic	T	C
	60943	intergenic	T	C
	60950	intergenic	C	T
	61005	SeKA_A0063	C	T
	61053	SeKA_A0063	G	A
	61104	SeKA_A0063	A	G
	61184	SeKA_A0063	A	G
	61211	SeKA_A0063	C	T
	61311	SeKA_A0063	T	C
	61463	SeKA_A0063	A	G
	61482	SeKA_A0063	A	G
	61521	SeKA_A0063	G	A
	61542	SeKA_A0063	C	G
	61623	SeKA_A0063	T	C
	61644	SeKA_A0063	C	T
	62197	SeKA_A0064	A	G
	62671	SeKA_A0064	C	T
	62692	SeKA_A0064	T	C
	62704	SeKA_A0064	C	T
	62809	intergenic	A	C
	63110	intergenic	A	G
	63133	intergenic	C	T
	63260	intergenic	G	A
	64115	intergenic	T	C
	64136	intergenic	T	C
	64274	intergenic	C	T
	64289	intergenic	C	G
	64424	intergenic	C	T
	64508	intergenic	T	C
	64570	intergenic	C	T
	64626	intergenic	C	T
	64638	intergenic	G	C
	64734	intergenic	C	T
	64828	intergenic	T	C
	64938	SeKA_A0066	G	A
	64973	SeKA_A0066	A	T
	64996	SeKA_A0066	T	C
	65011	SeKA_A0066	G	A
	65155	SeKA_A0066	A	G
	65172	SeKA_A0066	G	T
	65229	SeKA_A0066	T	C
	65257	SeKA_A0066	A	C
	65263	SeKA_A0066	T	C
	65284	SeKA_A0066	C	T
	65381	SeKA_A0066	C	T
	65423	SeKA_A0067	A	G
	65465	SeKA_A0067	A	G
	65517	SeKA_A0067	T	C
	65648	SeKA_A0067	C	T
	65819	SeKA_A0067	G	A
	66089	SeKA_A0067	C	T
	66194	SeKA_A0067	G	A
	66215	SeKA_A0067	T	G
	66284	SeKA_A0067	T	C
	66389	SeKA_A0067	G	A
	66576	SeKA_A0067	C	A
	66590	SeKA_A0067	G	A
	66680	SeKA_A0067	C	T
	66692	SeKA_A0067	T	C
	66893	SeKA_A0067	T	C
	67022	SeKA_A0067	T	G
	67049	SeKA_A0067	T	C
	67127	SeKA_A0067	G	T
	67166	SeKA_A0067	T	C
	67190	SeKA_A0067	C	T
	67199	SeKA_A0067	A	G
	67304	SeKA_A0067	T	G
	67538	SeKA_A0067	G	C
	67580	SeKA_A0067	C	T
	67676	SeKA_A0067	A	G
	67924	SeKA_A0068	G	C
	67954	SeKA_A0068	T	C
	67960	SeKA_A0068	C	T
	68130	SeKA_A0068	C	T
	68185	SeKA_A0068	C	T
	68257	SeKA_A0069	T	C
	68351	SeKA_A0069	A	T
	68440	SeKA_A0069	A	G
	68625	SeKA_A0069	A	G
	68726	SeKA_A0069	C	T
	68739	SeKA_A0069	G	A
	68802	SeKA_A0069	C	A
	68835	SeKA_A0069	A	C
	68934	SeKA_A0069	C	T
	68949	SeKA_A0069	T	C
	69006	SeKA_A0069	C	T
	69070	intergenic	G	A
	69075	intergenic	A	G
	69095	SeKA_A0070	C	T
	69104	SeKA_A0070	T	C
	69365	SeKA_A0070	A	G
	69594	intergenic	G	A
	69597	intergenic	A	G
	69618	intergenic	C	T
	69716	intergenic	C	T
	69892	SeKA_A0072	T	C
	69910	SeKA_A0072	A	G
	69946	SeKA_A0072	G	A
	70000	SeKA_A0072	T	C
	70111	SeKA_A0072	T	G
	70123	SeKA_A0072	A	G
	70693	SeKA_A0072	T	C
	70754	SeKA_A0072	C	T
	70968	intergenic	G	A
	71328	SeKA_A0073	G	A
	71700	SeKA_A0074	G	A
	71778	SeKA_A0074	C	G
	72138	SeKA_A0074	A	G
	72255	SeKA_A0074	T	A
	72453	SeKA_A0074	G	A
	72533	intergenic	A	G
	72883	SeKA_A0075	A	G
	72889	SeKA_A0075	G	A
	72895	SeKA_A0075	A	G
	72931	SeKA_A0075	C	G
	73104	SeKA_A0075	A	G
	73174	SeKA_A0075	T	C
	73264	SeKA_A0075	C	T
	73303	SeKA_A0075	T	C
	73393	SeKA_A0075	A	G
	73396	SeKA_A0075	G	A
	73423	SeKA_A0075	T	C
	73429	SeKA_A0075	C	T
	73432	SeKA_A0075	G	C
	74076	intergenic	C	A
	74269	SeKA_A0076	A	C
	74273	SeKA_A0076	C	A
	74312	SeKA_A0076	G	T
	74381	SeKA_A0076	G	C
	74462	SeKA_A0076	A	G
	74594	SeKA_A0076	G	A
	74636	SeKA_A0076	A	G
	74687	SeKA_A0076	C	A
	74867	SeKA_A0076	A	G
	74991	SeKA_A0076	G	A
	75042	SeKA_A0077	C	T
	75105	SeKA_A0077	G	A
	75129	SeKA_A0077	G	A
	75198	SeKA_A0077	C	A
	75212	SeKA_A0077	C	T
	75258	SeKA_A0077	C	A
	75288	SeKA_A0077	T	C
	75324	SeKA_A0077	G	A
	75602	SeKA_A0078	T	G
	75621	SeKA_A0078	G	A
	75710	SeKA_A0078	A	G
	75774	SeKA_A0078	C	T
	75945	SeKA_A0078	T	G
	75963	SeKA_A0078	T	C
	76068	SeKA_A0078	A	C
	76149	SeKA_A0078	A	T
	76245	SeKA_A0078	C	T
	76290	SeKA_A0078	T	C
	76412	SeKA_A0078	A	C
	76661	SeKA_A0078	A	G
	76755	SeKA_A0078	A	G
	76773	SeKA_A0078	A	G
	76785	SeKA_A0078	C	G
	76791	SeKA_A0078	G	A
	76809	SeKA_A0078	C	T
	77205	SeKA_A0079	T	C
	77295	SeKA_A0079	T	C
	77301	SeKA_A0079	G	A
	77528	SeKA_A0079	T	G
	77529	SeKA_A0079	A	G
	77592	SeKA_A0079	A	G
	77661	SeKA_A0079	G	A
	77877	SeKA_A0079	T	C
	77880	SeKA_A0079	A	G
	78616	SeKA_A0081	G	A
	78655	SeKA_A0081	G	A
	78694	SeKA_A0081	A	C
	78700	SeKA_A0081	A	G
	78760	SeKA_A0081	G	A
	78768	SeKA_A0081	C	T
	78796	SeKA_A0081	T	C
	78841	SeKA_A0081	C	A
	78873	SeKA_A0081	G	T
	78922	SeKA_A0081	A	G
	78928	SeKA_A0081	C	T
	78991	SeKA_A0081	T	C
	78997	SeKA_A0081	A	G
	79400	intergenic	G	A
	79447	SeKA_A0082	T	A
	79455	SeKA_A0082	G	A
	79476	SeKA_A0082	T	A
	79595	intergenic	C	T
	79600	intergenic	G	A
	79659	intergenic	T	G
	79673	intergenic	G	C
	79706	intergenic	A	C
	79715	intergenic	G	A
	79958	intergenic	G	A
	80286	intergenic	G	A
	80310	intergenic	A	C
	80388	intergenic	T	C
	80412	intergenic	A	G
	80466	intergenic	C	T
	80502	intergenic	A	G
	80643	intergenic	A	G
	80665	intergenic	T	C
	80805	intergenic	T	C
	80820	intergenic	G	A
	81069	intergenic	A	G
	81078	intergenic	G	A
	81222	intergenic	C	T
	81416	SeKA_A0084	G	A
	81566	SeKA_A0084	A	G
	81662	SeKA_A0084	T	C
	81698	SeKA_A0084	A	G
	81707	SeKA_A0084	A	G
	81764	SeKA_A0084	A	T
	81938	SeKA_A0084	C	T
	81973	SeKA_A0084	A	G
	82193	SeKA_A0085	C	T
	82313	SeKA_A0085	T	A
	82322	SeKA_A0085	A	G
	82862	SeKA_A0085	G	T
	82910	SeKA_A0085	C	T
	83117	SeKA_A0085	G	A
	83210	SeKA_A0085	A	G
	83683	intergenic	A	G
	83864	intergenic	T	G
	83865	intergenic	A	C
	83871	intergenic	C	T
	83878	SeKA_A0086	C	T
	84121	SeKA_A0086	G	C
	84133	SeKA_A0086	C	T
	84434	intergenic	T	C
	84447	intergenic	G	T
	84469	intergenic	T	C
	84489	intergenic	C	A
	85625	SeKA_A0089	T	C
	85819	SeKA_A0089	G	T
	86472	SeKA_A0090	C	T
	86488	intergenic	G	A
	86521	intergenic	A	G
	86660	SeKA_A0091	A	G
	86765	SeKA_A0091	A	G
	86861	SeKA_A0091	C	T
	87071	SeKA_A0091	A	G
	87146	SeKA_A0091	G	A
	87152	SeKA_A0091	T	C
	87723	intergenic	A	G
	87724	intergenic	G	A
	87900	SeKA_A0093	A	G
	88155	SeKA_A0093	G	A
	88332	SeKA_A0093	T	C
	88341	SeKA_A0093	A	G
	88647	SeKA_A0093	G	A
	88774	intergenic	T	C
	88813	SeKA_A0094	G	A
	88867	SeKA_A0094	A	G
	89086	SeKA_A0095	T	C
	89095	SeKA_A0095	T	C
	89119	SeKA_A0095	G	T
	89140	SeKA_A0095	A	G
	89143	SeKA_A0095	C	T
	89203	SeKA_A0095	G	A
	89395	SeKA_A0095	T	C
	90083	intergenic	C	T
	90095	intergenic	C	T
	90097	intergenic	C	T
	90111	SeKA_A0097	A	G
	90234	SeKA_A0097	T	G
	90237	SeKA_A0097	A	G
	90324	SeKA_A0097	A	G
	90525	SeKA_A0097	C	T
	90810	SeKA_A0097	T	C
	90897	SeKA_A0097	A	G
	90954	SeKA_A0097	T	C
	90975	SeKA_A0097	A	G
	91008	SeKA_A0097	G	A
	91101	SeKA_A0097	A	C
	91146	SeKA_A0097	G	A
	91516	SeKA_A0098	T	C
	91588	SeKA_A0098	C	T
	91594	SeKA_A0098	A	T
	91627	SeKA_A0098	C	T
	91885	SeKA_A0098	A	G
	91914	SeKA_A0098	A	C
	91918	SeKA_A0098	A	G
	91975	SeKA_A0098	G	T
	91996	SeKA_A0098	A	C
	92840	SeKA_A0099	A	G
	92972	SeKA_A0099	A	G
	93431	SeKA_A0099	T	C
	93437	SeKA_A0099	G	A
	93460	SeKA_A0099	A	G
	93536	SeKA_A0099	A	G
	93647	SeKA_A0099	G	A
	93985	SeKA_A0100	T	C
	94237	SeKA_A0100	C	T
	94240	SeKA_A0100	T	C
	94249	SeKA_A0100	A	G
	94342	SeKA_A0100	T	G
	94429	SeKA_A0100	G	A
	94453	SeKA_A0100	C	T
	94633	SeKA_A0100	G	A
	94825	SeKA_A0100	T	C
	94918	SeKA_A0100	G	A
	95011	SeKA_A0100	G	A
	95149	SeKA_A0100	A	G
	95242	SeKA_A0100	G	T
	95761	SeKA_A0101	T	C
	96040	SeKA_A0101	A	G
	96235	SeKA_A0102	T	C
	96557	intergenic	C	T
	96824	SeKA_A0104	T	C
	96826	SeKA_A0104	T	G
	96959	SeKA_A0104	A	G
	97161	SeKA_A0104	G	A
	97162	SeKA_A0104	T	C
	97226	SeKA_A0104	T	C
	97645	SeKA_A0105	T	C
	97681	SeKA_A0105	T	C
	97786	SeKA_A0105	T	A
	97888	SeKA_A0105	C	T
	98158	SeKA_A0105	T	C
	98162	SeKA_A0105	G	A
	98230	SeKA_A0105	T	G
	98398	SeKA_A0105	C	T
	98407	SeKA_A0105	G	A
	98434	SeKA_A0105	T	C
	98649	SeKA_A0106	G	A
	98697	SeKA_A0106	T	C
	98724	SeKA_A0106	T	C
	98769	SeKA_A0106	A	G
	98775	SeKA_A0106	C	G
	99469	SeKA_A0107	C	G
	99652	SeKA_A0107	C	T
	99760	SeKA_A0107	C	A
	99826	SeKA_A0107	T	C
	99865	SeKA_A0107	C	T
	100012	SeKA_A0107	G	A
	100123	SeKA_A0107	T	C
	100146	SeKA_A0107	A	G
	100147	SeKA_A0107	T	C
	100230	SeKA_A0108	T	G
	100512	SeKA_A0108	C	T
	101060	SeKA_A0109	G	A
	101069	SeKA_A0109	A	G
	101237	SeKA_A0109	G	C
	101597	SeKA_A0109	G	A
	101717	SeKA_A0109	C	T
	101831	SeKA_A0109	T	C
	101972	SeKA_A0109	A	G
	101996	SeKA_A0109	C	T
	101999	SeKA_A0109	G	A
	102040	SeKA_A0109	A	G
	102083	SeKA_A0109	A	G
	102422	SeKA_A0109	G	C
	102578	SeKA_A0109	G	A
	102620	SeKA_A0109	T	C
	102629	SeKA_A0109	G	A
	102674	SeKA_A0109	C	G
	102902	SeKA_A0109	A	G
	102998	SeKA_A0109	A	G
	103031	SeKA_A0109	G	A
	103526	intergenic	C	T
	103528	intergenic	G	A
	103599	intergenic	C	T
	103600	intergenic	A	G
	103612	intergenic	T	C
	103621	intergenic	A	C
	103624	intergenic	T	A
	103625	intergenic	A	T
	103626	intergenic	C	T
	103628	intergenic	A	G
	103659	intergenic	G	A
	103752	SeKA_A0110	G	A
	103777	SeKA_A0110	G	A
	103881	SeKA_A0110	T	C
	104101	SeKA_A0111	T	C
	104170	SeKA_A0111	G	A
	104197	SeKA_A0111	G	A
	104317	SeKA_A0111	C	T
	104329	SeKA_A0111	T	C
	104536	SeKA_A0111	C	T
	104726	SeKA_A0111	T	C
	104770	SeKA_A0111	G	A
	104848	SeKA_A0111	A	G
	105272	SeKA_A0112	G	A
	105296	SeKA_A0112	C	T
	106037	SeKA_A0112	C	T
	106667	SeKA_A0113	G	A
	106668	SeKA_A0113	G	A
	106755	SeKA_A0113	G	A
	106789	SeKA_A0113	T	C
	106836	SeKA_A0113	C	G
	107121	SeKA_A0113	G	A
	107196	SeKA_A0113	T	C
	107427	SeKA_A0113	G	A
	107637	SeKA_A0113	C	T
	107916	SeKA_A0113	G	A
	107955	SeKA_A0113	C	T
	107974	SeKA_A0113	C	T
	108002	SeKA_A0113	G	C
	108025	SeKA_A0113	T	C
	108153	SeKA_A0113	T	C
	108255	intergenic	A	G
	108485	SeKA_A0114	G	A
	108672	SeKA_A0114	C	T
	108695	SeKA_A0114	G	C
	108886	SeKA_A0115	A	G
	109004	SeKA_A0115	G	A
	109019	SeKA_A0115	A	G
	109334	SeKA_A0115	T	C
	110212	SeKA_A0116	G	A
	110294	SeKA_A0116	A	G
	110303	SeKA_A0116	T	G
	110307	SeKA_A0116	G	A
	110339	SeKA_A0116	C	T
	110728	SeKA_A0117	T	C
	110966	SeKA_A0117	A	G
	111007	SeKA_A0117	C	T
	111100	SeKA_A0117	G	T
	111122	SeKA_A0117	G	A
	111165	SeKA_A0117	A	G
	111208	SeKA_A0117	G	C
	111382	SeKA_A0117	C	T
	111400	SeKA_A0117	T	C
	111409	SeKA_A0117	G	A
	111442	SeKA_A0117	C	T
	111478	SeKA_A0117	C	T
	111482	SeKA_A0117	T	C
	111487	SeKA_A0117	G	A
	111490	SeKA_A0117	T	G
	111544	SeKA_A0117	T	C
	111545	SeKA_A0117	A	G
	111547	SeKA_A0117	C	T
	111549	SeKA_A0117	C	G
	111550	SeKA_A0117	T	C
	111554	SeKA_A0117	C	T	Gln -> Ser
	111555	SeKA_A0117	A	C
	111557	SeKA_A0117	C	T
	111562	SeKA_A0117	C	G
	111577	SeKA_A0117	C	A
	111583	SeKA_A0117	C	G
	111587	SeKA_A0117	T	A
	111592	SeKA_A0117	C	T
	111683	SeKA_A0117	A	G
	111700	SeKA_A0117	T	C
	111800	SeKA_A0117	A	G
	111863	SeKA_A0117	A	G
	111901	SeKA_A0117	C	A
	112293	SeKA_A0118	C	T
	112377	SeKA_A0118	T	G
	112378	SeKA_A0118	C	T
	112383	SeKA_A0118	C	A
	112501	SeKA_A0118	C	T
	112518	SeKA_A0118	C	T
	112551	SeKA_A0118	G	T
	112569	SeKA_A0118	C	T
	112570	SeKA_A0118	G	A
	112579	SeKA_A0118	G	A
	112584	SeKA_A0118	G	A
	112599	SeKA_A0118	C	T
	112775	SeKA_A0119	C	T
	112912	SeKA_A0119	T	A
	113045	SeKA_A0119	G	A
	113094	SeKA_A0119	G	A
	113098	SeKA_A0119	T	C
	113168	SeKA_A0119	C	A
	113180	SeKA_A0119	G	T
	113189	SeKA_A0119	G	T
	113334	SeKA_A0119	T	G
	113339	SeKA_A0119	C	T
	113435	SeKA_A0119	G	C
	113470	SeKA_A0119	T	C
	113491	SeKA_A0119	A	C
	113531	SeKA_A0119	G	A
	113534	SeKA_A0119	G	A
	113576	SeKA_A0119	T	C
	113598	SeKA_A0119	T	C
	113658	SeKA_A0119	G	A
	113774	SeKA_A0119	C	T
	113840	SeKA_A0119	G	A
	113897	SeKA_A0119	A	G
	113927	SeKA_A0119	C	T
	113955	SeKA_A0119	G	T
	113981	SeKA_A0119	C	G
	113984	SeKA_A0119	A	G
	113987	SeKA_A0119	G	A
	114002	SeKA_A0119	C	T
	114312	SeKA_A0120	G	C
	114498	SeKA_A0120	A	G
	114501	SeKA_A0120	G	A
	114660	SeKA_A0120	G	A
	114699	SeKA_A0120	T	C
	114777	SeKA_A0120	G	A
	114780	SeKA_A0120	G	A
	114789	SeKA_A0120	G	T
	114804	SeKA_A0120	C	T
	114807	SeKA_A0120	T	C
	114816	SeKA_A0120	T	C
	115038	SeKA_A0120	A	G
	115074	SeKA_A0120	A	G
	115127	SeKA_A0120	T	C
	115131	SeKA_A0120	C	A
	115132	SeKA_A0120	G	A
	115136	SeKA_A0120	G	T
	115172	SeKA_A0120	C	T
	115232	SeKA_A0120	A	G
	115248	SeKA_A0120	A	G
	115260	SeKA_A0120	T	C
	115410	SeKA_A0120	G	A
	115539	SeKA_A0120	C	T
	115557	SeKA_A0120	G	A
	115728	SeKA_A0120	C	G
	115863	SeKA_A0120	A	G
	116124	SeKA_A0121	A	G
	116256	SeKA_A0121	A	G
	116262	SeKA_A0121	T	C
	116270	SeKA_A0121	A	G
	116368	SeKA_A0121	T	C
	116458	SeKA_A0121	T	G
	116470	SeKA_A0121	T	G
	116490	SeKA_A0121	A	G
	116516	SeKA_A0121	A	T
	116519	SeKA_A0121	C	T
	116571	SeKA_A0121	C	G
	116630	SeKA_A0121	G	A
	116730	SeKA_A0121	A	G
	116823	SeKA_A0121	T	C
	116835	SeKA_A0121	T	C
	116838	SeKA_A0121	G	C
	116901	SeKA_A0121	C	T
	117075	SeKA_A0121	A	G
	117078	SeKA_A0121	C	T
	117168	SeKA_A0121	C	T
	117171	SeKA_A0121	G	A
	117189	SeKA_A0121	G	A
	117454	SeKA_A0122	G	A
	117471	SeKA_A0122	G	A
	117559	SeKA_A0122	A	G
	117562	SeKA_A0122	G	A
	117571	SeKA_A0122	A	G
	117610	SeKA_A0122	A	G
	117632	SeKA_A0122	G	A
	117639	SeKA_A0122	A	G
	117720	SeKA_A0122	G	A
	117721	SeKA_A0122	C	T
	117722	SeKA_A0122	G	C
	117723	SeKA_A0122	T	C
	117727	SeKA_A0122	C	T
	117841	SeKA_A0122	A	G
	117844	SeKA_A0122	T	C
	117853	SeKA_A0122	T	C
	118051	SeKA_A0122	C	G
	118072	SeKA_A0122	G	A
	118485	SeKA_A0123	T	C
	118494	SeKA_A0123	C	T
	118503	SeKA_A0123	C	T
	118560	SeKA_A0123	G	A
	118563	SeKA_A0123	A	G
	118572	SeKA_A0123	G	A
	118575	SeKA_A0123	C	T
	118581	SeKA_A0123	A	G
	118590	SeKA_A0123	G	C
	118593	SeKA_A0123	G	C
	118596	SeKA_A0123	A	G
	118617	SeKA_A0123	A	G
	118644	SeKA_A0123	C	T
	118707	SeKA_A0123	T	C
	118710	SeKA_A0123	C	G
	118884	SeKA_A0123	A	G
	119099	SeKA_A0124	G	A
	119387	SeKA_A0124	A	G
	119857	SeKA_A0125	C	T
	119884	SeKA_A0125	G	C
	119887	SeKA_A0125	A	G
	119890	SeKA_A0125	A	G
	120046	SeKA_A0125	G	A
	120244	SeKA_A0125	T	C
	120256	SeKA_A0125	G	A
	120385	SeKA_A0125	G	T
	120748	SeKA_A0127	G	A
	120826	SeKA_A0127	C	T
	120880	SeKA_A0127	G	A
	120919	SeKA_A0127	A	G
	120931	SeKA_A0127	G	A
	121147	SeKA_A0127	T	C
	121288	SeKA_A0127	T	C
	121581	intergenic	G	T
	121810	intergenic	A	T
	121818	intergenic	G	A
	121984	SeKA_A0128	A	G
	121986	SeKA_A0128	T	G
	122029	SeKA_A0128	A	G
	122032	SeKA_A0128	C	T
	122041	SeKA_A0128	A	C
	122071	SeKA_A0128	A	G
	122083	SeKA_A0128	T	C
	122098	SeKA_A0128	C	T
	122185	SeKA_A0128	G	A
	122305	SeKA_A0128	A	G
	122359	SeKA_A0128	C	T
	122386	SeKA_A0128	C	T
	122419	SeKA_A0128	A	G
	122440	SeKA_A0128	T	C
	122464	SeKA_A0128	G	A
	122545	SeKA_A0128	C	T
	122566	SeKA_A0128	A	G
	122644	SeKA_A0128	A	G
	122710	SeKA_A0128	A	G
	122719	SeKA_A0128	C	T
	122868	SeKA_A0128	C	T
	122881	SeKA_A0128	G	A
	122932	SeKA_A0128	A	G
	123139	SeKA_A0128	C	T
	123142	SeKA_A0128	A	G
	123229	SeKA_A0128	A	G
	123578	SeKA_A0129	T	C
	123593	SeKA_A0129	A	G
	123596	SeKA_A0129	T	C
	123629	SeKA_A0129	A	G
	123656	SeKA_A0129	G	A
	123785	SeKA_A0129	G	A
	123830	SeKA_A0129	T	C
	123880	SeKA_A0129	G	T
	124031	SeKA_A0129	C	T
	124046	SeKA_A0129	G	A
	124157	SeKA_A0129	C	T
	124214	SeKA_A0129	A	C
	124390	SeKA_A0130	T	C
	124593	SeKA_A0131	T	C
	124623	SeKA_A0131	T	C
	124987	SeKA_A0132	A	G
	125078	SeKA_A0132	G	A
	125081	SeKA_A0132	A	G
	125222	SeKA_A0132	T	C
	125465	SeKA_A0132	T	C
	125651	SeKA_A0132	C	A
	125989	intergenic	G	A
	126125	SeKA_A0133	A	C
	126131	SeKA_A0133	G	A
	126144	SeKA_A0133	C	T
	126263	SeKA_A0134	C	A
	126520	SeKA_A0134	A	G
	126929	SeKA_A0134	G	A
	126962	SeKA_A0134	A	G
	127355	SeKA_A0134	A	G
	127950	SeKA_A0135	G	T
	128080	SeKA_A0135	C	A
	128388	SeKA_A0135	C	T
	128442	SeKA_A0135	A	G
	128502	SeKA_A0135	C	T
	128582	SeKA_A0135	C	T
	128583	SeKA_A0135	G	A
	128927	intergenic	C	T
	129031	SeKA_A0136	T	G
	129039	SeKA_A0136	A	T
	129040	SeKA_A0136	C	T
	129165	SeKA_A0136	T	G
	130604	intergenic	A	C
	130783	SeKA_A0144	A	G
	130784	SeKA_A0144	T	C
	130799	SeKA_A0144	C	G
	130895	SeKA_A0144	C	T
	130910	SeKA_A0144	A	G
	131309	SeKA_A0144	C	T
	131354	SeKA_A0144	A	G
	131411	SeKA_A0144	G	A
	131480	SeKA_A0144	C	T
	131657	SeKA_A0144	A	G
	131664	SeKA_A0144	G	T
	131666	SeKA_A0144	G	A
	131678	SeKA_A0144	G	A
	131700	SeKA_A0144	A	T
	131702	SeKA_A0144	C	A
	131705	SeKA_A0144	A	G
	131855	SeKA_A0144	A	G
	131978	SeKA_A0144	T	C
	132319	intergenic	G	A
	132458	intergenic	G	A
	132559	intergenic	G	T
	132560	intergenic	G	A
	132561	intergenic	C	T
	132603	SeKA_A0145	G	A
	132636	SeKA_A0145	C	T
	132672	SeKA_A0145	T	A
	132723	SeKA_A0145	A	G
	132825	SeKA_A0145	T	C
	133029	SeKA_A0145	A	C
	133053	SeKA_A0145	A	G
	133672	SeKA_A0146	G	A
	134239	SeKA_A0146	C	T
	134254	SeKA_A0146	T	C
	134485	SeKA_A0146	C	T
	134744	SeKA_A0147	A	T
	134747	SeKA_A0147	T	C
	135062	SeKA_A0147	A	G
	135065	SeKA_A0147	A	G
	135182	SeKA_A0147	A	G
	135257	SeKA_A0147	G	A
	135586	SeKA_A0147	G	A
	135841	SeKA_A0148	C	T
	135898	SeKA_A0148	A	C
	136174	SeKA_A0148	C	A
	137156	SeKA_A0149	G	A
	137168	SeKA_A0149	A	G
	137507	SeKA_A0149	C	A
	137942	SeKA_A0149	T	A
	138182	SeKA_A0149	G	A
	138212	SeKA_A0149	T	C
	138263	SeKA_A0149	G	C
	138314	SeKA_A0149	A	G
	138347	SeKA_A0149	A	G
	138356	SeKA_A0149	G	A
	138491	SeKA_A0149	G	T
	138509	SeKA_A0149	T	G
	138512	SeKA_A0149	C	T
	138539	SeKA_A0149	G	A
	138590	SeKA_A0149	C	T
	138743	SeKA_A0149	G	A
	138746	SeKA_A0149	G	T
	138764	SeKA_A0149	T	C
	138779	SeKA_A0149	T	C
	138870	SeKA_A0149	A	C
	138878	SeKA_A0149	G	A
	138890	SeKA_A0149	C	T
	138972	intergenic	A	G
	139235	SeKA_A0150	T	C
	139316	SeKA_A0150	C	T
	139454	SeKA_A0150	A	G
	139553	SeKA_A0150	T	C
	139565	SeKA_A0150	C	G
	139571	SeKA_A0150	G	A
	139637	SeKA_A0150	T	C
	139723	SeKA_A0150	A	C
	139724	SeKA_A0150	C	G
	139739	SeKA_A0150	C	T
	139820	SeKA_A0150	C	T
	139895	SeKA_A0150	T	G
	139937	SeKA_A0150	T	C
	139967	SeKA_A0150	C	T
	139973	SeKA_A0150	T	C
	140024	SeKA_A0150	G	A
	140078	SeKA_A0150	T	C
	140511	SeKA_A0150	C	T
	140546	SeKA_A0150	C	T
	140585	SeKA_A0150	T	C
	140627	SeKA_A0150	C	T
	140657	SeKA_A0150	G	A
	141776	SeKA_A0151	C	T
	141851	SeKA_A0151	A	C
	141914	SeKA_A0151	G	A
	141959	SeKA_A0151	T	G
	142094	SeKA_A0151	A	G
	142097	SeKA_A0151	T	C
	142100	SeKA_A0151	T	C
	142373	SeKA_A0151	A	G
	142376	SeKA_A0151	T	C
	142802	SeKA_A0151	A	G
	142880	intergenic	C	T
	142979	SeKA_A0152	G	A
	143076	SeKA_A0152	G	C
	143296	SeKA_A0153	T	C
	143326	SeKA_A0153	C	T
	143359	SeKA_A0153	T	C
	143428	SeKA_A0153	C	T
	143665	SeKA_A0153	C	T
	143737	SeKA_A0153	T	C
	143842	SeKA_A0153	C	T
	144106	SeKA_A0153	G	A
	144166	SeKA_A0153	T	C
	144328	SeKA_A0153	G	A
	145382	SeKA_A0154	T	C
	145443	SeKA_A0154	A	G
	145578	SeKA_A0154	A	G
	145683	SeKA_A0154	C	T
	145834	SeKA_A0155	A	G
	145849	SeKA_A0155	G	T
	145966	SeKA_A0155	G	A
	146269	SeKA_A0155	T	C
	146422	SeKA_A0155	T	C
	146542	SeKA_A0155	G	A
	146587	SeKA_A0155	T	C
	146665	SeKA_A0155	T	C
	146677	SeKA_A0155	T	C
	147458	SeKA_A0156	C	T
	147473	SeKA_A0156	C	T
	147666	SeKA_A0156	G	T
	147953	SeKA_A0156	T	C
	147989	SeKA_A0156	C	T
	148034	SeKA_A0156	A	G
	148058	SeKA_A0156	A	G
	148298	intergenic	T	C
	148406	SeKA_A0157	T	C
	148469	SeKA_A0157	G	A
	148878	SeKA_A0158	G	A
	149076	SeKA_A0159	T	C
	149143	SeKA_A0159	G	A
	149221	SeKA_A0159	C	T
	149425	SeKA_A0159	A	G
	149973	SeKA_A0160	G	A
	150461	SeKA_A0161	T	C
	150518	SeKA_A0161	A	G
	150608	SeKA_A0161	T	C
	150632	SeKA_A0161	T	C
	150842	SeKA_A0161	G	A
	151320	SeKA_A0162	T	C
	151889	SeKA_A0163	C	T
	151913	SeKA_A0163	G	A
	151922	SeKA_A0163	T	C
	152030	SeKA_A0163	C	G
	152078	SeKA_A0163	A	T
	152212	SeKA_A0163	A	G
	152213	SeKA_A0163	T	C
	152288	SeKA_A0163	A	G
	152360	SeKA_A0163	T	C
	152363	SeKA_A0163	C	T
	152486	SeKA_A0163	C	T
	152658	SeKA_A0163	T	C
	152684	SeKA_A0163	T	C
	152747	SeKA_A0163	C	T
	152777	SeKA_A0163	A	T
	153015	SeKA_A0163	G	A
	153016	SeKA_A0163	C	G
	153017	SeKA_A0163	A	C
	153026	SeKA_A0163	G	C
	153068	SeKA_A0163	G	C
	153242	SeKA_A0163	A	G
	153332	intergenic	G	T
	153335	intergenic	A	C
	153382	intergenic	T	C
	153471	SeKA_A0164	G	A
	153519	SeKA_A0164	A	G
	153540	SeKA_A0164	G	A
	153563	SeKA_A0164	G	A
	153804	SeKA_A0164	C	T
	153951	intergenic	C	T
	153965	intergenic	C	T
	154588	SeKA_A0165	C	T
	154882	SeKA_A0165	A	G
	154915	SeKA_A0165	G	A
	154951	SeKA_A0165	T	C
	154972	SeKA_A0165	A	G
	155128	SeKA_A0165	C	A
	155319	SeKA_A0166	T	C
	155565	SeKA_A0166	G	A
	155748	SeKA_A0166	G	A
	156165	SeKA_A0166	A	G
	156393	SeKA_A0166	T	C
	156657	SeKA_A0166	A	G
	156786	SeKA_A0166	C	T
	156936	SeKA_A0166	C	T
	157083	SeKA_A0166	G	A
	157428	SeKA_A0166	A	G
	158465	SeKA_A0168	C	T
	158585	SeKA_A0168	A	G
	158602	SeKA_A0168	A	G
	158684	SeKA_A0168	T	G
	158729	SeKA_A0168	G	A
	158753	SeKA_A0168	G	A
	159265	SeKA_A0169	G	A
	159703	SeKA_A0169	A	G
	159755	SeKA_A0169	T	C
	159781	SeKA_A0169	T	C
	159820	SeKA_A0169	C	T
	159838	SeKA_A0169	G	A
	165877	SeKA_A0172	C	T
	165892	SeKA_A0172	C	T
	166048	SeKA_A0173	C	T
	166160	intergenic	A	G
	166177	intergenic	C	T
	166340	intergenic	A	G
	166391	SeKA_A0174	A	G
	166409	SeKA_A0174	A	C
	166429	SeKA_A0174	C	T
	166446	SeKA_A0174	T	C
	167110	SeKA_A0175	A	C
	167182	SeKA_A0175	C	T
	167188	SeKA_A0175	G	A
	167285	SeKA_A0175	C	T
	167358	SeKA_A0175	C	A
	167364	SeKA_A0175	A	G
	167383	SeKA_A0175	T	C
	167386	SeKA_A0175	A	C
	167488	SeKA_A0175	G	A
	167512	SeKA_A0175	G	A
	167575	SeKA_A0175	A	G
	167614	SeKA_A0175	A	G
	167683	SeKA_A0175	T	C
	167731	SeKA_A0175	A	C
	167744	SeKA_A0175	G	A
	167773	SeKA_A0175	G	A
	167785	SeKA_A0175	T	C
	167824	SeKA_A0175	C	T
	167863	SeKA_A0175	T	C
	167960	SeKA_A0175	G	C
	168001	SeKA_A0175	G	A
	168017	SeKA_A0175	A	G
	168043	SeKA_A0175	G	T
	168046	SeKA_A0175	G	A
	168067	SeKA_A0175	G	A
	168085	SeKA_A0175	G	A
	168822	SeKA_A0176	G	A
	168859	SeKA_A0176	G	A
	168972	SeKA_A0176	A	G
	168999	SeKA_A0176	A	G
	169186	SeKA_A0176	A	G
	169908	intergenic	G	A
	170134	SeKA_A0177	T	C
	170524	SeKA_A0177	C	T
	170539	SeKA_A0177	G	T
	170542	SeKA_A0177	T	C
	171085	SeKA_A0178	G	A
	171259	SeKA_A0178	A	G
	171307	SeKA_A0178	C	T
	171588	SeKA_A0179	G	A
	171597	SeKA_A0179	A	G
	171627	SeKA_A0179	A	C
	171708	SeKA_A0179	G	A
	171768	SeKA_A0179	C	T
	171786	SeKA_A0179	A	G
	171894	SeKA_A0179	A	G
	172310	SeKA_A0180	G	T
	172414	SeKA_A0180	T	C
	172444	SeKA_A0180	G	A
	172582	SeKA_A0180	G	A
	172636	SeKA_A0180	C	T
	172711	SeKA_A0180	C	T
	172732	SeKA_A0180	A	G
	172736	SeKA_A0180	T	C
	172809	SeKA_A0180	T	C
	172969	SeKA_A0180	A	T
	172976	SeKA_A0180	C	T
	173118	intergenic	G	C
	173378	SeKA_A0181	C	T
	173444	SeKA_A0181	A	T
	173504	SeKA_A0181	C	T
	173516	SeKA_A0181	A	G
	173609	SeKA_A0181	A	G
	173795	SeKA_A0181	G	A
	174159	SeKA_A0182	G	A
	174363	SeKA_A0182	T	C
	174437	SeKA_A0182	T	A
	174473	SeKA_A0182	A	G
	174782	SeKA_A0182	G	A
	174858	SeKA_A0182	C	T
	174900	SeKA_A0182	A	G
	174951	SeKA_A0182	T	C
	175092	intergenic	A	G
	175150	intergenic	C	T
	175452	SeKA_A0183	G	A
	175482	SeKA_A0183	G	A
	175707	SeKA_A0183	C	T
	175749	SeKA_A0183	A	T
	175914	SeKA_A0183	G	T
	176336	SeKA_A0183	C	T
	176511	intergenic	C	A
	176927	intergenic	C	T
	177851	SeKA_A0185	A	G
	178096	SeKA_A0186	T	C
	178111	SeKA_A0186	C	T
	178156	SeKA_A0186	A	T
	178159	SeKA_A0186	A	G
	178375	SeKA_A0186	G	A
	178378	SeKA_A0186	C	T
	178444	SeKA_A0186	A	G
	178642	SeKA_A0186	T	C
	178666	SeKA_A0186	G	A
	178837	SeKA_A0186	C	T
	178852	SeKA_A0186	T	C
	178942	SeKA_A0186	C	T
	178945	SeKA_A0186	A	T
	178957	SeKA_A0186	T	C
	178960	SeKA_A0186	C	T
	179305	SeKA_A0186	A	G
	179503	SeKA_A0186	C	T
	179518	SeKA_A0186	T	C
	179617	SeKA_A0186	A	G
	179894	SeKA_A0187	T	C
	179968	SeKA_A0187	C	A
	179969	SeKA_A0187	T	C
	180002	SeKA_A0187	G	A
	180568	intergenic	T	G
	180580	intergenic	G	A
	180823	intergenic	G	A
	181299	SeKA_A0188	A	T
	181302	SeKA_A0188	G	T
	181542	SeKA_A0188	T	C
	181566	SeKA_A0188	T	C
	181803	SeKA_A0188	G	A
	181815	SeKA_A0188	A	G
	181965	SeKA_A0188	C	T
	181978	SeKA_A0188	A	C
	182067	SeKA_A0188	C	T
	182139	SeKA_A0188	T	C
	182211	SeKA_A0188	G	A
	182250	SeKA_A0188	C	A
	182421	SeKA_A0188	C	T
	182469	SeKA_A0188	T	C
	182814	SeKA_A0188	T	C
	183138	SeKA_A0188	C	G
	183150	SeKA_A0188	T	C
	183456	SeKA_A0188	T	G
	184602	SeKA_A0189	T	C
	184616	SeKA_A0189	C	A
	184617	SeKA_A0189	C	T
	184619	SeKA_A0189	G	A
	184712	SeKA_A0189	C	T
	184721	SeKA_A0189	C	T
	185513	SeKA_A0190	C	T
	185534	SeKA_A0190	G	T
	185540	SeKA_A0190	A	G
	185711	SeKA_A0190	A	G
	185720	SeKA_A0190	T	C
	185723	SeKA_A0190	T	C
	185816	SeKA_A0190	T	C
	185825	SeKA_A0190	T	C
	185843	SeKA_A0190	T	C
	185864	SeKA_A0190	G	A
	185993	SeKA_A0190	G	A
	186038	SeKA_A0190	C	T
	186472	SeKA_A0191	A	G
	186608	SeKA_A0191	T	C
	186916	SeKA_A0191	T	C
	186928	SeKA_A0191	C	T
	186934	SeKA_A0191	G	A
	186949	SeKA_A0191	G	T
	186955	SeKA_A0191	C	T
	186964	SeKA_A0191	C	A
	187021	SeKA_A0191	A	G
	187407	SeKA_A0193	C	T
	187421	SeKA_A0193	T	G
	187425	SeKA_A0193	A	C
	187508	SeKA_A0193	C	T
	187678	intergenic	G	A
	187679	intergenic	A	G
	187683	intergenic	T	C
	187685	intergenic	T	C
	187690	intergenic	A	C
	187778	intergenic	G	A
	187950	intergenic	T	G
	188452	intergenic	T	C
	188609	intergenic	C	T
	188651	intergenic	A	G
	188652	intergenic	G	A
	189269	SeKA_A0195	A	G
	189485	SeKA_A0195	C	T
	189518	SeKA_A0195	A	T
	189599	SeKA_A0195	A	G
	189662	SeKA_A0195	T	C
	190011	SeKA_A0195	C	T
	190397	SeKA_A0196	C	T
	190881	SeKA_A0196	T	G
	190901	SeKA_A0196	T	C
	191036	SeKA_A0196	T	C
	191045	SeKA_A0196	T	C
	191078	SeKA_A0196	C	T
	191643	SeKA_A0198	C	G
	191832	SeKA_A0198	C	T
	192683	SeKA_A0200	G	A
	192764	SeKA_A0200	T	C
	192827	SeKA_A0200	G	A
	192956	SeKA_A0200	A	C
	192995	SeKA_A0200	A	G
	193893	SeKA_A0202	G	A
	194769	SeKA_A0202	A	G
	194902	intergenic	A	G
	194907	intergenic	A	G
	195054	SeKA_A0203	G	A
	195141	SeKA_A0203	A	G
	195168	SeKA_A0203	T	C
	195213	SeKA_A0203	A	G
	195438	SeKA_A0203	T	C
	195441	SeKA_A0203	T	C
	195555	SeKA_A0203	C	G
	195585	SeKA_A0203	A	G
	195819	SeKA_A0203	C	T
	195978	SeKA_A0203	G	A
	196483	SeKA_A0204	C	T
	196675	SeKA_A0204	G	T
	196678	SeKA_A0204	T	G
	196699	SeKA_A0204	C	T
	196702	SeKA_A0204	A	G
	196711	SeKA_A0204	T	G
	196717	SeKA_A0204	C	T
	196723	SeKA_A0204	A	G
	196729	SeKA_A0204	C	T
	196768	SeKA_A0204	T	C
	197068	SeKA_A0205	C	T
	197131	SeKA_A0205	A	G
	197164	SeKA_A0205	C	T
	197194	SeKA_A0205	A	G
	197200	SeKA_A0205	T	C
	197231	SeKA_A0205	T	C
	197344	SeKA_A0205	C	T
	197413	SeKA_A0205	C	T
	199042	intergenic	C	T
	199050	intergenic	A	T
	199078	intergenic	T	C
	199182	SeKA_A0211	A	G
	199186	SeKA_A0211	T	C
	199197	SeKA_A0211	A	T
	199285	SeKA_A0211	C	T
	199318	SeKA_A0211	G	C
	199384	SeKA_A0211	A	G
	199460	SeKA_A0211	T	C
	199606	SeKA_A0211	C	T
	199642	SeKA_A0211	T	G
	199880	SeKA_A0211	C	A
	199964	SeKA_A0211	G	A
	200215	SeKA_A0211	G	C
	200240	SeKA_A0211	G	A
	200252	SeKA_A0211	A	G
	200638	SeKA_A0212	C	T
	200737	SeKA_A0212	T	C
	200818	SeKA_A0212	C	T
	200965	SeKA_A0212	T	C
	201024	SeKA_A0213	G	A
	201082	SeKA_A0213	G	A
	201112	SeKA_A0213	G	A
	201183	SeKA_A0213	C	T
	201226	SeKA_A0213	A	G
	201345	SeKA_A0213	A	G
	201397	SeKA_A0213	C	T
	201414	SeKA_A0213	G	A
	201514	SeKA_A0213	A	T
	201795	SeKA_A0213	A	G
	202401	SeKA_A0214	C	G
	202592	intergenic	T	G
	202836	SeKA_A0215	T	C
	202878	SeKA_A0215	C	T
	202912	SeKA_A0215	T	C
	202920	SeKA_A0215	T	G
	203019	SeKA_A0215	C	T
	203028	SeKA_A0215	C	T
	203484	SeKA_A0215	G	A
	203528	SeKA_A0215	C	T
	203610	SeKA_A0215	T	C
	203811	intergenic	T	G
	203831	intergenic	C	T
	204043	intergenic	G	A
	204295	intergenic	C	T
	204651	SeKA_A0217	T	C
	205092	SeKA_A0217	A	G
	205775	SeKA_A0218	G	A
	206273	SeKA_A0218	G	A
	206285	SeKA_A0218	C	T
	206415	SeKA_A0219	T	G
	206487	SeKA_A0219	C	T
	206883	SeKA_A0219	C	T
	207971	SeKA_A0220	C	T
	208292	SeKA_A0220	A	G
	208307	SeKA_A0220	C	T
	208331	SeKA_A0220	A	G
	208403	SeKA_A0220	T	A
	208493	SeKA_A0220	G	A
	208529	SeKA_A0220	A	T
	208571	SeKA_A0220	A	G
	212827	SeKA_A0224	T	C
	212953	SeKA_A0224	A	G
	213099	intergenic	T	C
	213298	intergenic	G	A
	213320	intergenic	T	C
	213372	intergenic	C	T
	213395	intergenic	G	A
	213509	SeKA_A0225	C	T
	213556	SeKA_A0225	G	T
	213577	SeKA_A0225	G	A
	213592	SeKA_A0225	C	T
	213595	SeKA_A0225	G	A
	213733	SeKA_A0225	A	G
	213824	SeKA_A0225	G	A
	213878	SeKA_A0225	C	A
	214123	SeKA_A0225	T	C
	214226	SeKA_A0225	A	G
	214270	SeKA_A0225	G	A
	214506	SeKA_A0226	C	T
	214527	SeKA_A0226	G	A
	214539	SeKA_A0226	T	C
	214610	SeKA_A0226	T	C
	214716	SeKA_A0226	A	G
	214743	SeKA_A0226	T	C
	215115	SeKA_A0226	C	T
	215248	SeKA_A0226	A	G
	215347	SeKA_A0227	C	T
	215461	SeKA_A0227	C	A
	215758	SeKA_A0227	T	C
	215860	SeKA_A0227	C	T
	216413	SeKA_A0228	A	G
	216473	SeKA_A0228	T	C
	216668	SeKA_A0228	T	C
	216671	SeKA_A0228	A	G
	217316	SeKA_A0228	A	G
	217477	SeKA_A0229	T	C
	217495	SeKA_A0229	G	A
	217526	SeKA_A0229	T	C
	217549	SeKA_A0229	G	A
	217744	SeKA_A0229	A	G
	218280	SeKA_A0229	A	C
	218359	SeKA_A0229	A	G
	218742	SeKA_A0230	G	A
	218809	SeKA_A0230	T	C
	218850	SeKA_A0230	G	T
	218940	SeKA_A0230	C	T
	218970	SeKA_A0230	G	A
	218976	SeKA_A0230	C	T
	219030	SeKA_A0230	A	G
	219051	SeKA_A0230	C	G
	219147	SeKA_A0230	C	T
	219392	SeKA_A0230	A	G
	219402	SeKA_A0230	C	G
	219462	SeKA_A0230	T	C
	219468	SeKA_A0230	T	G
	220845	SeKA_A0232	G	C
	220912	SeKA_A0232	C	A
	220921	SeKA_A0232	C	T
	221335	SeKA_A0232	A	G
	221347	SeKA_A0232	A	G
	221824	intergenic	C	A
	221834	intergenic	G	T
	221922	SeKA_A0233	A	C
	222102	SeKA_A0233	T	C
	222150	SeKA_A0233	G	A
	222291	SeKA_A0233	C	T
	222372	SeKA_A0233	A	G
	222698	SeKA_A0233	T	C
	222711	SeKA_A0233	C	T
	222765	SeKA_A0233	C	T
	222885	SeKA_A0233	T	C
	223168	SeKA_A0233	T	C
	223504	SeKA_A0234	C	T
	223506	SeKA_A0234	C	A
	223543	SeKA_A0234	C	T
	223687	SeKA_A0234	A	T
	223690	SeKA_A0234	T	C
	224621	intergenic	G	A
	224704	SeKA_A0236	A	G
	224751	SeKA_A0236	C	T
	224826	SeKA_A0236	C	T
	224851	SeKA_A0236	T	C
	224922	SeKA_A0236	T	C
	224991	SeKA_A0236	G	A
	225133	SeKA_A0236	T	C
	225602	SeKA_A0237	G	T
	225650	SeKA_A0237	G	A
	225818	SeKA_A0237	T	C
	225980	SeKA_A0237	C	T
	225995	SeKA_A0237	C	T
	226004	SeKA_A0237	G	T
	226067	SeKA_A0237	A	G
	226070	SeKA_A0237	A	G
	226441	SeKA_A0238	C	T
	226528	SeKA_A0238	C	T
	226609	SeKA_A0238	T	A
	226762	SeKA_A0238	G	A
	226765	SeKA_A0238	G	A
	226831	SeKA_A0238	T	C
	226852	SeKA_A0238	A	G
	226870	SeKA_A0238	T	C
	226871	SeKA_A0238	T	C
	227044	SeKA_A0238	G	A
	227080	SeKA_A0238	T	G
	227095	SeKA_A0238	C	A
	227121	SeKA_A0238	A	G
	227195	SeKA_A0239	G	A
	227564	SeKA_A0239	T	C
	227597	SeKA_A0239	T	C
	227642	SeKA_A0239	G	A
	227867	SeKA_A0239	A	G
	228257	SeKA_A0240	G	A
	228377	SeKA_A0240	A	G
	228503	SeKA_A0240	C	T
	228533	SeKA_A0240	G	A
	228569	SeKA_A0240	G	T
	228731	SeKA_A0240	G	C
	228791	SeKA_A0240	C	T
	228806	SeKA_A0240	G	A
	228812	SeKA_A0240	G	C
	228848	SeKA_A0240	C	T
	228956	SeKA_A0240	G	T
	229282	intergenic	G	A
	229334	SeKA_A0241	T	A
	229376	SeKA_A0241	A	G
	229514	SeKA_A0241	G	T
	229547	SeKA_A0241	A	C
	229724	SeKA_A0241	C	A
	229787	SeKA_A0241	T	C
	229910	SeKA_A0241	G	A
	229919	SeKA_A0241	A	G
	229976	SeKA_A0241	C	T
	230012	SeKA_A0241	C	T
	230706	intergenic	A	C
	230875	SeKA_A0242	T	A
	230889	SeKA_A0242	A	G
	230902	SeKA_A0242	T	C
	231085	SeKA_A0242	G	A
	231298	SeKA_A0242	C	T
	231313	SeKA_A0242	T	C
	231484	SeKA_A0242	C	T
	231496	SeKA_A0242	C	G
	231682	SeKA_A0242	G	A
	231685	SeKA_A0242	G	A
	231733	SeKA_A0242	T	G
	231869	SeKA_A0242	T	G
	231892	SeKA_A0242	T	A
	231899	SeKA_A0242	C	T
	231983	SeKA_A0242	A	G
	232006	SeKA_A0242	C	T
	232179	SeKA_A0243	C	A
	232222	SeKA_A0243	T	G
	232227	SeKA_A0243	C	G
	232236	SeKA_A0243	T	C
	232290	SeKA_A0243	T	C
	232362	SeKA_A0243	G	A
	232548	SeKA_A0243	G	T
	232692	SeKA_A0243	G	T
	232866	SeKA_A0243	T	C
	233002	intergenic	C	T
	233323	SeKA_A0244	A	G
	233360	SeKA_A0244	C	T
	233399	SeKA_A0244	T	C
	233520	SeKA_A0244	C	A
	233666	SeKA_A0244	A	G
	233702	SeKA_A0244	C	T
	233758	intergenic	A	G
	233760	intergenic	T	C
	233992	SeKA_A0245	A	C
	234339	SeKA_A0245	A	G
	234360	SeKA_A0245	T	C
	234372	SeKA_A0245	C	T
	234861	SeKA_A0245	G	A
	234889	SeKA_A0245	A	C
	234912	SeKA_A0245	C	T
	234951	SeKA_A0245	G	A
	235140	SeKA_A0245	C	T
	235162	SeKA_A0245	T	C
	235212	SeKA_A0245	G	A
	235335	SeKA_A0245	C	T
	235536	SeKA_A0245	T	C
	235563	SeKA_A0245	C	T
	235584	SeKA_A0245	T	G
	235688	SeKA_A0246	G	T
	235786	SeKA_A0246	G	A
	235819	SeKA_A0246	T	C
	238256	SeKA_A0248	T	C
	238481	SeKA_A0248	A	G
	238676	SeKA_A0248	G	C
	238718	SeKA_A0248	T	C
	238733	SeKA_A0248	A	G
	239009	SeKA_A0248	A	G
	239382	SeKA_A0249	A	G
	239652	SeKA_A0249	C	T
	239814	SeKA_A0249	T	C
	239841	SeKA_A0249	G	A
	239898	SeKA_A0249	A	G
	239943	SeKA_A0249	A	G
	241053	SeKA_A0250	C	G
	241061	SeKA_A0250	A	G
	241136	SeKA_A0250	C	T
	241179	SeKA_A0250	A	G
	241235	SeKA_A0250	T	C
	241256	SeKA_A0250	T	C
	241325	SeKA_A0250	T	G
	241444	SeKA_A0251	A	G
	241530	SeKA_A0251	A	G
	241548	SeKA_A0251	T	G
	241569	SeKA_A0251	G	T
	241974	SeKA_A0251	G	A
	242164	SeKA_A0252	G	A
	242237	SeKA_A0252	A	G
	242261	SeKA_A0252	C	A
	242399	SeKA_A0252	T	G
	242422	SeKA_A0252	C	A
	242446	SeKA_A0252	C	A
	242449	SeKA_A0252	A	G
	242525	SeKA_A0252	T	C
	242584	SeKA_A0252	A	G
	242609	SeKA_A0252	A	G
	242620	SeKA_A0252	G	A
	242757	SeKA_A0252	G	A
	242771	intergenic	T	C
	242796	intergenic	T	A
	242836	intergenic	T	G
	242840	intergenic	T	G
	242867	intergenic	C	G
	242873	intergenic	C	T
	242952	intergenic	A	G
	243186	intergenic	C	T
	243341	intergenic	G	A
	243561	SeKA_A0253	T	C
	243672	SeKA_A0253	C	G
	244539	SeKA_A0253	T	C
	244650	SeKA_A0253	C	T
	244776	SeKA_A0253	C	T
	244986	SeKA_A0253	C	T
	245034	SeKA_A0253	T	A
	245068	SeKA_A0253	C	T
	245094	SeKA_A0253	A	G
	245100	SeKA_A0253	A	G
	245130	SeKA_A0253	C	T
	245268	SeKA_A0253	A	G
	245273	SeKA_A0253	G	C
	245503	intergenic	C	A
	245567	intergenic	G	C
	245569	intergenic	C	A
	245852	intergenic	T	C
	245854	intergenic	T	G
	245950	SeKA_A0255	C	T
	245964	SeKA_A0255	T	G
	246146	SeKA_A0255	C	T
	246192	SeKA_A0255	A	G
	246261	SeKA_A0255	G	T
	246264	SeKA_A0255	C	A
	246318	SeKA_A0255	T	C
	246567	SeKA_A0255	G	T
	246610	SeKA_A0255	T	A
	246637	SeKA_A0255	T	A
	246655	SeKA_A0255	C	A
	246658	SeKA_A0255	G	A
	246693	SeKA_A0255	G	A
	246752	SeKA_A0255	T	C
	246753	SeKA_A0255	T	C
	246817	SeKA_A0255	T	C
	246845	SeKA_A0255	T	C
	246848	SeKA_A0255	G	A
	246924	SeKA_A0255	C	T
	247071	SeKA_A0255	T	A
	247089	SeKA_A0255	A	G
	247151	SeKA_A0255	A	G
	247164	SeKA_A0255	A	G
	247218	SeKA_A0255	A	G
	247239	SeKA_A0255	G	A
	247278	SeKA_A0255	C	T
	247298	SeKA_A0255	C	T
	247334	SeKA_A0255	G	A
	247336	SeKA_A0255	T	G
	247366	SeKA_A0255	A	G
	247383	SeKA_A0255	A	G
	247390	SeKA_A0255	G	A
	247392	SeKA_A0255	A	G
	247395	SeKA_A0255	G	A
	247397	SeKA_A0255	C	T
	247407	SeKA_A0255	G	A
	247410	SeKA_A0255	T	C
	247417	SeKA_A0255	G	A
	247418	SeKA_A0255	G	T
	247419	SeKA_A0255	A	G
	247422	SeKA_A0255	C	T
	247428	SeKA_A0255	C	T
	247429	SeKA_A0255	T	C
	247430	SeKA_A0255	A	G
	247435	SeKA_A0255	G	A
	247437	SeKA_A0255	T	C
	247449	SeKA_A0255	T	C
	247455	SeKA_A0255	G	A
	247513	SeKA_A0255	G	A
	247534	SeKA_A0255	A	T
	247653	SeKA_A0255	A	G
	247747	SeKA_A0255	A	G
	247821	SeKA_A0255	A	G
	247824	SeKA_A0255	T	C
	247842	SeKA_A0255	C	T
	247863	SeKA_A0255	G	T
	247982	SeKA_A0255	C	A
	247983	SeKA_A0255	T	C
	248050	SeKA_A0255	G	A
	248060	SeKA_A0255	G	A
	248061	SeKA_A0255	T	C
	248064	SeKA_A0255	T	C
	248065	SeKA_A0255	C	T
	248079	SeKA_A0255	C	T
	248080	SeKA_A0255	A	G
	248081	SeKA_A0255	T	C
	248082	SeKA_A0255	G	T
	248083	SeKA_A0255	G	A
	248084	SeKA_A0255	C	T
	248088	SeKA_A0255	A	G
	248090	SeKA_A0255	T	A
	248091	SeKA_A0255	G	A
	248092	SeKA_A0255	C	A
	248093	SeKA_A0255	G	A
	248094	SeKA_A0255	G	A
	248106	SeKA_A0255	G	A
	248109	SeKA_A0255	C	T
	248116	SeKA_A0255	A	T
	248118	SeKA_A0255	C	A
	248123	SeKA_A0255	T	G
	248131	SeKA_A0255	A	C
	248173	SeKA_A0255	G	A
	248188	SeKA_A0255	T	C
	248190	SeKA_A0255	A	G
	248254	intergenic	C	T
	248321	SeKA_A0256	A	G
	248717	SeKA_A0256	C	A
[truncated: 35,771 more rows]
