# Supplementary material for: Genomic and Evolutionary Analysis of Two Salmonella enterica Serovar Kentucky Sequence Types Isolated from Bovine and Poultry Sources in North America
Source: PLoS One. 2016 Oct 3;11(10):e0161225. doi: 10.1371/journal.pone.0161225 (PMC5047448; doi:10.1371/journal.pone.0161225)
Supplement: S4 Table — (XLSX) [file pone.0161225.s004.xlsx]

## Sheet: Sheet1
supplementary table 3. Annotation of SNPs in protein coding genes identified in an analysis of all S. Kentucky ST152 genomes versus all S. Kentucky ST198 genomes.
	Gene Name 1	Locus Tag 1	No. of SNPs	Annotation 1
	SeKA_A3913	SeKA_A3913	239	conserved hypothetical protein
	SeKA_A2849	SeKA_A2849	127	D-tagatose-bisphosphate aldolase, class II, non-catalytic subunit
	carB	SeKA_A4344	96	carbamoyl-phosphate synthase, large subunit
	valS	SeKA_A4131	85	valyl-tRNA synthetase
	SeKA_A0255	SeKA_A0255	84	leucine-rich repeat protein
	purH	SeKA_A3819	74	phosphoribosylaminoimidazolecarboxamide formyltransferase/IMP cyclohydrolase
	SeKA_A3131	SeKA_A3131	73	aerobic glycerol-3-phosphate dehydrogenase
	thiL	SeKA_A4754	71	thiamine-monophosphate kinase
	metH	SeKA_A3832	70	methionine synthase
	SeKA_A2250	SeKA_A2250	68	conserved hypothetical protein
	thiC	SeKA_A3806	67	thiamine biosynthesis protein ThiC
	SeKA_A4773	SeKA_A4773	61	putative periplasmic protein
	acnB	SeKA_A4446	60	aconitate hydratase 2
	fhuA	SeKA_A4496	58	ferrichrome-iron receptor
	cysI	SeKA_A2467	55	sulfite reductase (NADPH) hemoprotein, beta-component
	SeKA_A1533	SeKA_A1533	55	outer membrane protein N
	argG	SeKA_A2884	54	argininosuccinate synthase
	SeKA_A3933	SeKA_A3933	53	cytochrome c-type biogenesis protein
	SeKA_A1129	SeKA_A1129	51	conserved hypothetical protein
	gcvP	SeKA_A2595	49	glycine dehydrogenase
	guaB	SeKA_A2115	48	inosine-5'-monophosphate dehydrogenase
	hrpA	SeKA_A1896	48	ShdA
	SeKA_A1084	SeKA_A1084	48	secreted effector protein
	SeKA_A3846	SeKA_A3846	48	conserved hypothetical protein
	SeKA_A0445	SeKA_A0445	46	chromosome partition protein MukB
	SeKA_A3711	SeKA_A3711	45	putative regulatory protein, GntR family
	rbfA	SeKA_A2879	45	ribosome-binding factor A
	SeKA_A3393	SeKA_A3393	45	putative pyridoxal phosphate-dependent enzyme
	SeKA_A4545	SeKA_A4545	45	lysine decarboxylase, constitutive
	SeKA_A2114	SeKA_A2114	44	gmp synthase (glutamine-hydrolyzing)
	purD	SeKA_A3818	44	phosphoribosylamine--glycine ligase
	SeKA_A3752	SeKA_A3752	43	5'-Nucleotidase domain protein
	pduC	SeKA_A1594	43	propanediol utilization dehydratase, large subunit
	SeKA_A3817	SeKA_A3817	43	transcriptional regulatory protein ZraR
	glyQ	SeKA_A3274	43	glycyl-tRNA synthetase, alpha subunit
	SeKA_A2967	SeKA_A2967	43	conserved hypothetical protein
	glyS	SeKA_A3273	41	glycyl-tRNA synthetase, beta subunit
	ggt	SeKA_A3158	41	gamma-glutamyltransferase
	SeKA_A3857	SeKA_A3857	41	putative phage tail protein
	SeKA_A4735	SeKA_A4735	41	maltodextrin glucosidase
	recC	SeKA_A2530	41	exodeoxyribonuclease V, gamma subunit
	SeKA_A3649	SeKA_A3649	40	N-acylglucosamine 2-epimerase
	glmS	SeKA_A3487	40	glutamine-fructose-6-phosphate transaminase
	narG	SeKA_A1235	40	nitrate reductase 1, alpha subunit
	SeKA_A3120	SeKA_A3120	40	maltodextrin phosphorylase
	ilvD	SeKA_A3528	40	dihydroxy-acid dehydratase
	hrpA	SeKA_A1095	40	ATP-dependent helicase HrpA
	mtlD	SeKA_A3307	40	mannitol-1-phosphate 5-dehydrogenase
	SeKA_A1028	SeKA_A1028	39	nitrate reductase, alpha subunit
	SeKA_A3203	SeKA_A3203	39	oligopeptidase A
	SeKA_A2120	SeKA_A2120	39	RatB
	SeKA_A4569	SeKA_A4569	39	inner membrane transport protein YdhP
	nirB	SeKA_A3078	39	nitrite reductase [NAD(P)H], large subunit
	cysJ	SeKA_A2468	39	sulfite reductase [NADPH] flavoprotein, alpha-component
	recG	SeKA_A3370	39	ATP-dependent DNA helicase RecG
	SeKA_A0671	SeKA_A0671	38	nickel ABC transporter, periplasmic nickel-binding protein
	nifJ	SeKA_A1105	38	pyruvate:ferredoxin (flavodoxin) oxidoreductase
	SeKA_A3647	SeKA_A3647	38	alpha-glucosidase YihQ
	ilvC	SeKA_A3533	37	ketol-acid reductoisomerase
	SeKA_A3861	SeKA_A3861	37	phage tail sheath protein
	xseA	SeKA_A2116	37	exodeoxyribonuclease VII, large subunit
	SeKA_A4081	SeKA_A4081	37	conserved hypothetical protein
	SeKA_A0591	SeKA_A0591	37	ribonuclease E
	gyrB	SeKA_A3465	37	DNA gyrase, B subunit
	rpoC	SeKA_A3796	36	DNA-directed RNA polymerase, beta' subunit
	malQ	SeKA_A3119	36	4-alpha-glucanotransferase
	mfd	SeKA_A0624	36	transcription-repair coupling factor
	nuoL	SeKA_A1901	36	NADH-quinone oxidoreductase, L subunit
	SeKA_A1130	SeKA_A1130	35	conserved hypothetical protein
	SeKA_A2673	SeKA_A2673	35	ornithine decarboxylase, constitutive
	thiE	SeKA_A3805	35	thiamine-phosphate pyrophosphorylase
	torS	SeKA_A3455	35	TMAO reductase sytem sensor TorS
	prpD	SeKA_A4699	35	2-methylcitrate dehydratase
	yaeT	SeKA_A4535	34	outer membrane protein assembly complex, YaeT protein
	relA	SeKA_A2486	34	GTP diphosphokinase
	SeKA_A4293	SeKA_A4293	34	putative hydroxymethyltransferase
	mgtA	SeKA_A4110	34	magnesium-translocating P-type ATPase
	SeKA_A4017	SeKA_A4017	34	mechanosensitive ion channel family protein
	SeKA_A1699	SeKA_A1699	34	conserved hypothetical protein
	cysP	SeKA_A2031	34	sulfate/thiosulfate ABC transporter, periplasmic sulfate/thiosulfate-binding protein
	SeKA_A4504	SeKA_A4504	34	fimbrial usher protein
	SeKA_A0312	SeKA_A0312	33	formate C-acetyltransferase 3
	SeKA_A0821	SeKA_A0821	33	tetrathionate reductase complex, subunit A
	SeKA_A1328	SeKA_A1328	33	mce-related protein
	SeKA_A0117	SeKA_A0117	33	DnaJ domain protein
	SeKA_A2529	SeKA_A2529	33	protease 3
	SeKA_A1845	SeKA_A1845	32	sensor kinase protein RcsC
	aspS	SeKA_A1435	32	aspartyl-tRNA synthetase
	SeKA_A4327	SeKA_A4327	32	Non-specific ribonucleoside hydrolase RihC
	thiG	SeKA_A3802	32	thiazole biosynthesis protein ThiG
	purB	SeKA_A0642	32	adenylosuccinate lyase
	SeKA_A0526	SeKA_A0526	32	bifunctional protein PutA
	SeKA_A0753	SeKA_A0753	32	catalase hpII
	SeKA_A3083	SeKA_A3083	31	BigA
	aceE	SeKA_A4439	31	pyruvate dehydrogenase (acetyl-transferring), homodimeric type
	SeKA_A0650	SeKA_A0650	31	putative bacteriophage protein
	SeKA_A1494	SeKA_A1494	31	lysine-N-methylase
	SeKA_A3375	SeKA_A3375	30	alpha-xylosidase
	recB	SeKA_A2528	30	exodeoxyribonuclease V, beta subunit
	SeKA_A1674	SeKA_A1674	30	putative colanic acid biosynthesis glycosyl transferase WcaC
	parC	SeKA_A2749	30	DNA topoisomerase IV, A subunit
	SeKA_A0025	SeKA_A0025	30	lipase 1
	SeKA_A3709	SeKA_A3709	30	fructokinase
	SeKA_A1046	SeKA_A1046	30	virulence protein SrfB
	SeKA_A1692	SeKA_A1692	30	multidrug resistance protein MdtB
	trpE	SeKA_A1188	29	anthranilate synthase, component I
	glnD	SeKA_A4523	29	protein-P-II uridylyltransferase
	treY	SeKA_A1009	29	malto-oligosyltrehalose synthase
	SeKA_A1563	SeKA_A1563	29	arsenical pump-driving ATPase
	SeKA_A4680	SeKA_A4680	29	OqxB
	acrD	SeKA_A2068	29	acriflavine resistance protein D
	SeKA_A4297	SeKA_A4297	29	outer membrane usher protein FimD
	kefB	SeKA_A3061	29	glutathione-regulated potassium-efflux system protein KefB
	treZ	SeKA_A1010	29	malto-oligosyltrehalose trehalohydrolase
	SeKA_A1260	SeKA_A1260	29	putative cytoplasmic protein
	SeKA_A4100	SeKA_A4100	28	transcriptional antiterminator, BglG
	SeKA_A2570	SeKA_A2570	28	fimbrial protein
	SeKA_A2252	SeKA_A2252	28	protein secretion ABC efflux system, permease and ATP-binding protein
	eutA	SeKA_A2047	28	ethanolamine utilization protein EutA
	SeKA_A3398	SeKA_A3398	28	sigma-54 dependent transcription regulator
	SeKA_A4292	SeKA_A4292	28	exochitinase
	SeKA_A4163	SeKA_A4163	28	putative methionine biosynthesis protein MetW
	SeKA_A4887	SeKA_A4887	28	outer membrane usher protein SfmD
	SeKA_A2478	SeKA_A2478	28	fimbrial usher protein
	SeKA_A1110	SeKA_A1110	28	conserved hypothetical protein
	SeKA_A3978	SeKA_A3978	28	CshB porin
	SeKA_A1677	SeKA_A1677	28	tyrosine-protein kinase wzc
	SeKA_A3484	SeKA_A3484	28	pts system fructose-specific eiibc component
	SeKA_A4363	SeKA_A4363	28	glutathione-regulated potassium-efflux system protein KefC
	SeKA_A3289	SeKA_A3289	28	YiaL
	SeKA_A0831	SeKA_A0831	28	secretion system regulator:Sensor component
	SeKA_A4471	SeKA_A4471	28	outer membrane usher protein FimD
	SeKA_A1159	SeKA_A1159	28	putative inner membrane protein
	garD	SeKA_A2847	27	galactarate dehydratase
	SeKA_A4098	SeKA_A4098	27	conserved hypothetical protein
	SeKA_A3706	SeKA_A3706	27	sulfate-binding protein
	hrpB	SeKA_A4493	27	ATP-dependent helicase HrpB
	fadB	SeKA_A3611	27	fatty oxidation complex, alpha subunit FadB
	SeKA_A1597	SeKA_A1597	27	glycerol dehydratase reactivation factor large subunit
	SeKA_A0119	SeKA_A0119	27	DnaJ domain protein
	SeKA_A2122	SeKA_A2122	27	conserved hypothetical protein
	SeKA_A2569	SeKA_A2569	27	fimbrial usher protein
	ligA	SeKA_A3365	27	NAD-dependent DNA ligase adenylation domain
	flhA	SeKA_A1448	27	flagellar biosynthesis protein FlhA
	SeKA_A1621	SeKA_A1621	27	secreted effector protein
	hpaE	SeKA_A0504	27	5-carboxymethyl-2-hydroxymuconate semialdehyde dehydrogenase
	pflB	SeKA_A2834	27	formate acetyltransferase
	SeKA_A4348	SeKA_A4348	27	probable crotonobetaine/carnitine-CoA ligase
	tktA	SeKA_A2631	27	transketolase
	SeKA_A1053	SeKA_A1053	27	secreted effector protein
	SeKA_A0948	SeKA_A0948	27	D-mannonate oxidoreductase
	SeKA_A4671	SeKA_A4671	26	cyclic diguanylate phosphodiesterase (EAL) domain protein
	SeKA_A2278	SeKA_A2278	26	ATP binding cassette
	SeKA_A2855	SeKA_A2855	26	conserved hypothetical protein
	hycC	SeKA_A2364	26	formate hydrogenlyase, subunit C
	lnt	SeKA_A0128	26	apolipoprotein N-acyltransferase
	cysM	SeKA_A2027	26	cysteine synthase B
	nrfD	SeKA_A3931	26	cytochrome c nitrite reductase, NrfD subunit
	ileS	SeKA_A4321	26	isoleucyl-tRNA synthetase
	selB	SeKA_A3302	26	selenocysteine-specific translation elongation factor
	SeKA_A3149	SeKA_A3149	26	putative oxidoreductase YhhX
	prpE	SeKA_A4700	26	propionate--CoA ligase
	SeKA_A0120	SeKA_A0120	26	chaperone protein HscC
	SeKA_A0175	SeKA_A0175	26	deoxyribodipyrimidine photo-lyase
	gor	SeKA_A3208	26	glutathione-disulfide reductase
	SeKA_A3294	SeKA_A3294	26	L-xylulose/3-keto-L-gulonate kinase
	SeKA_A2743	SeKA_A2743	25	protein YgiQ
	recD	SeKA_A2527	25	exodeoxyribonuclease V, alpha subunit
	SeKA_A0067	SeKA_A0067	25	molybdopterin-containing oxidoreductase catalytic subunit
	SeKA_A0033	SeKA_A0033	25	oxygen-insensitive NAD
	torA	SeKA_A3451	25	trimethylamine-N-oxide reductase TorA
	SeKA_A3109	SeKA_A3109	25	putative transcriptional accessory protein
	SeKA_A3063	SeKA_A3063	25	ABC transporter, ATP-binding protein
	SeKA_A3865	SeKA_A3865	25	endolysin
	SeKA_A2488	SeKA_A2488	25	signal transduction histidine-protein kinase BarA
	malT	SeKA_A3121	25	transcriptional regulator MalT
	infB	SeKA_A2880	25	translation initiation factor IF-2
	SeKA_A2986	SeKA_A2986	25	ggdef domain/eal domain protein
	SeKA_A0988	SeKA_A0988	25	monooxygenase, FAD-binding
	SeKA_A2546	SeKA_A2546	25	bifunctional protein aas
	SeKA_A2139	SeKA_A2139	25	YfhM
	SeKA_A3126	SeKA_A3126	25	60-kDa SS-A/Ro ribonucleoprotein
	gcd	SeKA_A4465	25	quinoprotein glucose dehydrogenase
	lldP	SeKA_A3314	25	L-lactate permease
	yhjU	SeKA_A3238	25	cellulose synthase operon protein YhjU
	hypF	SeKA_A2354	24	[NiFe] hydrogenase maturation protein HypF
	rep	SeKA_A3538	24	ATP-dependent DNA helicase Rep
	dnaE	SeKA_A4542	24	DNA polymerase III, alpha subunit
	SeKA_A1548	SeKA_A1548	24	DNA-binding prophage protein
	polA	SeKA_A3628	24	DNA polymerase I
	pepA	SeKA_A4133	24	leucyl aminopeptidase
	SeKA_A4097	SeKA_A4097	24	putative amidohydrolase
	SeKA_A0462	SeKA_A0462	24	putative RNA methylase family UPF0020
	glnE	SeKA_A2788	24	glutamate-ammonia-ligase adenylyltransferase
	SeKA_A2185	SeKA_A2185	24	major facilitator family transporter
	mdtC	SeKA_A1693	24	multidrug resistance protein MdtC
	SeKA_A2391	SeKA_A2391	24	transcriptional regulator HilA
	SeKA_A2059	SeKA_A2059	24	NADP-dependent malic enzyme
	mtr	SeKA_A2871	24	tryptophan-specific transport protein
	SeKA_A3290	SeKA_A3290	24	YiaX1
	SeKA_A2137	SeKA_A2137	24	anaerobic dimethyl sulfoxide reductase chain a
	ligA	SeKA_A2014	24	DNA ligase, NAD-dependent
	cysT	SeKA_A2030	24	sulfate ABC transporter, permease protein CysT
	fixC	SeKA_A4355	24	protein FixC
	metG	SeKA_A1739	24	methionyl tRNA synthetase
	ilvG	SeKA_A3525	23	acetolactate synthase, large subunit, isozyme II
	SeKA_A3640	SeKA_A3640	23	coproporphyrinogen III oxidase
	mpl	SeKA_A4088	23	UDP-N-acetylmuramate:L-alanyl-gamma-D-glutamyl-meso-diaminopimelate ligase
	SeKA_A3139	SeKA_A3139	23	glycogen phosphorylase
	SeKA_A1843	SeKA_A1843	23	Hpt domain protein
	SeKA_A0476	SeKA_A0476	23	helicase IV
	SeKA_A4817	SeKA_A4817	23	potassium efflux system KefA
	SeKA_A1760	SeKA_A1760	23	3-hydroxybenzoate-6-hydroxylase
	lon	SeKA_A4788	23	ATP-dependent protease La
	SeKA_A4850	SeKA_A4850	23	efflux ABC transporter, permease protein
	SeKA_A1686	SeKA_A1686	23	PAS domain protein
	cobJ	SeKA_A1579	23	precorrin-3B C17-methyltransferase
	metE	SeKA_A3592	23	5-methyltetrahydropteroyltriglutamate-homocysteine S-methyltransferase
	SeKA_A3210	SeKA_A3210	23	anaerobic C4-dicarboxylate transporter DcuA
	SeKA_A3844	SeKA_A3844	23	tail fiber domain protein
	SeKA_A1039	SeKA_A1039	23	probable TonB-dependent receptor yncD
	SeKA_A1413	SeKA_A1413	23	protease 2
	SeKA_A4266	SeKA_A4266	23	outer membrane usher protein SfmD
	cadA	SeKA_A3184	23	cadmium-translocating P-type ATPase
	SeKA_A0909	SeKA_A0909	23	putative amidohydrolase family
	SeKA_A0984	SeKA_A0984	22	zinc-type alcohol dehydrogenase
	SeKA_A0121	SeKA_A0121	22	putative cytoplasmic protein
	glnS	SeKA_A0150	22	glutaminyl-tRNA synthetase
	SeKA_A3296	SeKA_A3296	22	putative hexulose-6-phosphate isomerase
	SeKA_A4374	SeKA_A4374	22	DNA polymerase II
	hycE	SeKA_A2362	22	formate hydrogenlyase, subunit E
	SeKA_A0026	SeKA_A0026	22	AAA superfamily ATPase with N- receiver domain
	SeKA_A4200	SeKA_A4200	22	carbon starvation family protein
	SeKA_A4665	SeKA_A4665	22	outer membrane fimbrial usher protein
	nuoM	SeKA_A1900	22	NADH-quinone oxidoreductase, M subunit
	htpG	SeKA_A4827	22	chaperone protein HtpG
	napA	SeKA_A1833	22	periplasmic nitrate reductase, large subunit
	kup	SeKA_A3508	22	potassium uptake protein
	rapA	SeKA_A4373	22	RNA polymerase associated protein RapA
	SeKA_A0423	SeKA_A0423	22	conserved hypothetical protein
	SeKA_A3959	SeKA_A3959	22	anaerobic dimethyl sulfoxide reductase chain a
	SeKA_A3285	SeKA_A3285	22	valine--pyruvate aminotransferase
	SeKA_A1263	SeKA_A1263	22	hydrogenase-1 large chain
	citF	SeKA_A4337	22	citrate lyase, alpha subunit
	SeKA_A4771	SeKA_A4771	22	inner membrane transport protein YajR
	uvrD	SeKA_A3579	22	DNA helicase II
	SeKA_A1115	SeKA_A1115	22	methyl-accepting chemotaxis sensory transducer
	SeKA_A3532	SeKA_A3532	22	HTH-type transcriptional regulator IlvY
	SeKA_A2427	SeKA_A2427	22	major facilitator family transporter
	SeKA_A1660	SeKA_A1660	22	colanic acid biosynthesis protein WcaM
	SeKA_A3853	SeKA_A3853	22	baseplate
	SeKA_A3299	SeKA_A3299	22	conserved hypothetical protein
	alaS	SeKA_A2338	22	alanyl-tRNA synthetase
	SeKA_A0465	SeKA_A0465	22	paraquat-inducible protein B
	SeKA_A0838	SeKA_A0838	22	translocation machinery component
	SeKA_A2926	SeKA_A2926	22	radical SAM protein, TIGR01212 family
	SeKA_A3409	SeKA_A3409	22	putative sugar transporter
	SeKA_A4481	SeKA_A4481	22	outer membrane usher protein HtrE
	SeKA_A4798	SeKA_A4798	22	ABC transporter, ATP-binding protein
	nagE	SeKA_A0149	22	pts system, N-acetylglucosamine-specific iibc component
	SeKA_A1023	SeKA_A1023	22	outer membrane porin protein LC
	SeKA_A1682	SeKA_A1682	22	protein AsmA
	SeKA_A2811	SeKA_A2811	22	FAD/FMN-binding/pyridine nucleotide-disulphide oxidoreductase family protein
	gyrA	SeKA_A1846	21	DNA gyrase, A subunit
	SeKA_A1090	SeKA_A1090	21	putative inner membrane protein
	tkt	SeKA_A2061	21	transketolase
	SeKA_A2990	SeKA_A2990	21	AcrB protein
	SeKA_A3148	SeKA_A3148	21	protein YhhW
	SeKA_A0413	SeKA_A0413	21	anaerobic dimethyl sulfoxide reductase chain a
	pgm	SeKA_A0163	21	phosphoglucomutase, alpha-D-glucose phosphate-specific
	uhpC	SeKA_A3416	21	regulatory protein UhpC
	rpoB	SeKA_A3795	21	DNA-directed RNA polymerase, beta subunit
	SeKA_A3195	SeKA_A3195	21	auxiliary transport protein, membrane fusion protein (MFP) family
	SeKA_A3194	SeKA_A3194	21	ABC transporter permease and ATP-binding protein
	SeKA_A2281	SeKA_A2281	21	TonB dependent outer membrane siderophore receptor protein
	SeKA_A4774	SeKA_A4774	21	sel1 repeat family protein
	fucO	SeKA_A3683	21	lactaldehyde reductase
	SeKA_A1981	SeKA_A1981	21	phosphoglycerate transport system sensor protein PgtB
	SeKA_A1047	SeKA_A1047	21	putative virulence effector protein
	topB	SeKA_A0730	21	DNA topoisomerase III
	nudC	SeKA_A3809	21	NADH pyrophosphatase
	SeKA_A0434	SeKA_A0434	21	DNA internalization-related competence protein ComEC/Rec2
	cstA	SeKA_A0056	21	carbon starvation protein A
	SeKA_A1697	SeKA_A1697	21	putative cytoplasmic protein
	SeKA_A1800	SeKA_A1800	21	cobalamin synthesis protein, P47K
	SeKA_A0497	SeKA_A0497	20	heavy metal sensor kinase subfamily
	SeKA_A2103	SeKA_A2103	20	plasmid stabilization system protein, RelE/ParE family
	deoA	SeKA_A4239	20	thymidine phosphorylase
	SeKA_A0905	SeKA_A0905	20	fumarate hydratase class I, anaerobic
	uvrA	SeKA_A3904	20	excinuclease ABC, A subunit
	SeKA_A4361	SeKA_A4361	20	sulfatase
	SeKA_A3710	SeKA_A3710	20	ADP-ribosylglycohydrolase superfamily
	SeKA_A2502	SeKA_A2502	20	L-serine ammonia-lyase
	hisD	SeKA_A1630	20	histidinol dehydrogenase
	glpT	SeKA_A1857	20	glycerol-3-phosphate transporter
	fucK	SeKA_A2510	20	L-fuculokinase
	SeKA_A1497	SeKA_A1497	20	flagellar hook-associated protein 2
	SeKA_A2352	SeKA_A2352	20	anaerobic nitric oxide reductase flavorubredoxin
	SeKA_A1454	SeKA_A1454	20	methyl-accepting chemotaxis protein II
	SeKA_A0638	SeKA_A0638	20	putative periplasmic protein
	rhaA	SeKA_A3685	20	L-rhamnose isomerase
	ccmF	SeKA_A3932	20	cytochrome c-type biogenesis protein CcmF
	SeKA_A1138	SeKA_A1138	20	regulatory protein, LysR:LysR, substrate-binding
	wecF	SeKA_A3552	20	TDP-Fuc4NAc:lipid II Fuc4Nac transferase
	SeKA_A1074	SeKA_A1074	20	glucans biosynthesis protein D
	SeKA_A3012	SeKA_A3012	20	Trk system potassium uptake protein TrkA
	ppc	SeKA_A3760	20	phosphoenolpyruvate carboxylase
	SeKA_A0022	SeKA_A0022	20	heat shock protein DnaJ domain protein
	SeKA_A3265	SeKA_A3265	20	biotin sulfoxide reductase
	SeKA_A4180	SeKA_A4180	20	transporter, major facilitator family
	metL	SeKA_A3748	20	aspartokinase/homoserine dehydrogenase II
	SeKA_A2710	SeKA_A2710	20	bifunctional glutathionylspermidine synthetase/amidase
	fadJ	SeKA_A1972	20	fatty oxidation complex, alpha subunit FadJ
	nrfA	SeKA_A3928	20	formate-dependent cytochrome c nitrite reductase, c552 subunit
	SeKA_A1500	SeKA_A1500	20	cytoplasmic alpha-amylase
	SeKA_A0810	SeKA_A0810	20	cysteine desulfurase
	clpB	SeKA_A2221	20	ATP-dependent chaperone protein ClpB
	panE	SeKA_A2184	19	2-dehydropantoate 2-reductase
	SeKA_A0801	SeKA_A0801	19	FAD linked oxidase domain protein
	SeKA_A2072	SeKA_A2072	19	acetyltransferase
	SeKA_A2211	SeKA_A2211	19	CoA binding domain/acetyltransferase domain protein
	SeKA_A3953	SeKA_A3953	19	melibiose carrier protein
	topA	SeKA_A1179	19	DNA topoisomerase I
	leuS	SeKA_A0109	19	leucyl-tRNA synthetase
	SeKA_A1212	SeKA_A1212	19	periplasmic oligopeptide-binding protein
	SeKA_A4203	SeKA_A4203	19	sigma-54 dependent DNA-binding response regulator
	SeKA_A4693	SeKA_A4693	19	ferrichrome-iron receptor
	thrA	SeKA_A4274	19	aspartokinase/homoserine dehydrogenase I
	SeKA_A1065	SeKA_A1065	19	PTS system, IIc component
	hemE	SeKA_A3810	19	uroporphyrinogen decarboxylase
	aceF	SeKA_A4440	19	dihydrolipoyllysine-residue acetyltransferase
	ilvA	SeKA_A3529	19	threonine ammonia-lyase, biosynthetic
	dsdA	SeKA_A3429	19	D-serine ammonia-lyase
	glgX	SeKA_A1008	19	glycogen debranching enzyme GlgX
	SeKA_A1775	SeKA_A1775	19	galactose/methyl galactoside import ATP-binding protein MglA
	gppA	SeKA_A3539	19	guanosine-5'-triphosphate,3'-diphosphate diphosphatase
	SeKA_A0334	SeKA_A0334	19	putative transporter
	ubiH	SeKA_A2602	19	2-polyprenyl-6-methoxyphenol 4-hydroxylase
	SeKA_A3856	SeKA_A3856	19	putative methyl-accepting chemotaxis protein
	SeKA_A2791	SeKA_A2791	19	multifunctional CCA protein
	SeKA_A2145	SeKA_A2145	19	peptidase B
	SeKA_A4080	SeKA_A4080	19	outer membrane protein, OMP85 family
	SeKA_A0785	SeKA_A0785	19	short-chain-fatty-acid--CoA ligase
	aldB	SeKA_A3300	19	aldehyde dehydrogenase B
	SeKA_A1025	SeKA_A1025	19	methyl viologen resistance protein SmvA
	SeKA_A3854	SeKA_A3854	19	gp21
	fdoH	SeKA_A3667	19	formate dehydrogenase-O, iron-sulfur subunit
	SeKA_A2932	SeKA_A2932	19	cytosine deaminase
	pstA	SeKA_A3481	19	phosphate ABC transporter, permease protein PstA
	SeKA_A0493	SeKA_A0493	19	inositol phosphate phosphatase SopB
	SeKA_A3258	SeKA_A3258	19	outer membrane usher protein FimD
	SeKA_A0908	SeKA_A0908	19	sensor protein RstB
	SeKA_A4831	SeKA_A4831	19	acetyl esterase
	yccS	SeKA_A0474	19	hypothetical membrane protein
	speA	SeKA_A2644	19	arginine decarboxylase
	SeKA_A4210	SeKA_A4210	19	phosphoglycerol transferase I
	radA	SeKA_A4252	19	DNA repair protein RadA
	SeKA_A2973	SeKA_A2973	19	cyclic diguanylate phosphodiesterase (EAL) domain protein
	leuD	SeKA_A4391	19	3-isopropylmalate dehydratase, small subunit
	malF	SeKA_A3878	19	maltose/maltodextrin ABC transporter, permease protein MalF
	sdhA	SeKA_A0186	19	succinate dehydrogenase, flavoprotein subunit
	rnb	SeKA_A1163	19	exoribonuclease II
	SeKA_A2374	SeKA_A2374	19	formate hydrogenlyase transcriptional activator
	SeKA_A3888	SeKA_A3888	19	DNA-damage-inducible protein F
	SeKA_A3740	SeKA_A3740	19	primosomal protein N'
	SeKA_A4833	SeKA_A4833	18	inner membrane protein YbaL
	acnA	SeKA_A1174	18	aconitate hydratase 1
	sucA	SeKA_A0188	18	oxoglutarate dehydrogenase (succinyl-transferring), E1 component
	SeKA_A4326	SeKA_A4326	18	putative nitrite reductase
	SeKA_A0947	SeKA_A0947	18	inner membrane metabolite transport protein YdfJ
	asnB	SeKA_A0144	18	asparagine synthase
	uraA	SeKA_A2087	18	uracil permease
	SeKA_A4888	SeKA_A4888	18	mannose binding protein FimH
	SeKA_A1038	SeKA_A1038	18	conserved hypothetical protein
	ppsA	SeKA_A0784	18	phosphoenolpyruvate synthase
	pheT	SeKA_A0771	18	phenylalanyl-tRNA synthetase, beta-subunit
	SeKA_A2491	SeKA_A2491	18	glucarate dehydratase
	nrdA	SeKA_A1851	18	ribonucleoside-diphosphate reductase, alpha subunit
	prpR	SeKA_A4696	18	propionate catabolism operon regulatory protein PrpR
	SeKA_A3759	SeKA_A3759	18	membrane protein YijP
	prfC	SeKA_A4230	18	peptide chain release factor 3
	SeKA_A0953	SeKA_A0953	18	peptidyl-dipeptidase dcp
	pgi	SeKA_A3870	18	glucose-6-phosphate isomerase
	SeKA_A4387	SeKA_A4387	18	HTH-type transcriptional regulator SgrR
	SeKA_A0878	SeKA_A0878	18	fusaric acid resistance domain protein
	SeKA_A4814	SeKA_A4814	18	acriflavine resistance protein B
	SeKA_A0122	SeKA_A0122	18	inosine-uridine preferring nucleoside hydrolase
	cysH	SeKA_A2466	18	phosphoadenosine phosphosulfate reductase
	SeKA_A1992	SeKA_A1992	18	indole-3-pyruvate decarboxylase
	nadB	SeKA_A2200	18	L-aspartate oxidase
	SeKA_A0267	SeKA_A0267	18	putative cardiolipin synthetase
	SeKA_A3292	SeKA_A3292	18	2,3-diketo-l-gulonate trap transporter large permease protein yian
	SeKA_A3524	SeKA_A3524	18	putative Mg chelatase homolog
	SeKA_A0273	SeKA_A0273	18	ABC transporter, ATP-binding protein
	SeKA_A2925	SeKA_A2925	18	aerobic respiration control sensor protein ArcB
	SeKA_A4688	SeKA_A4688	18	type III restriction-modification system StyLTI enzyme res
	SeKA_A4029	SeKA_A4029	18	DNA mismatch repair protein MutL
	dkgB	SeKA_A4567	18	2,5-didehydrogluconate reductase B
	ackA	SeKA_A1611	17	acetate kinase
	eutH	SeKA_A2048	17	ethanolamine utilization protein EutH
	SeKA_A0040	SeKA_A0040	17	ferrienterobactin receptor
	nuoG	SeKA_A1906	17	NADH-quinone oxidoreductase, G subunit
	SeKA_A1750	SeKA_A1750	17	periplasmic beta-glucosidase
	SeKA_A3864	SeKA_A3864	17	gp54
	SeKA_A1609	SeKA_A1609	17	propanediol utilization protein PduU
	recQ	SeKA_A3586	17	ATP-dependent DNA helicase RecQ
	SeKA_A3751	SeKA_A3751	17	putative cytoplasmic protein
	SeKA_A4640	SeKA_A4640	17	release factor H-coupled RctB family protein
	mgtA	SeKA_A3387	17	magnesium-translocating P-type ATPase
	SeKA_A0914	SeKA_A0914	17	arginine/ornithine antiporter
	SeKA_A1550	SeKA_A1550	17	tetratricopeptide repeat protein
	SeKA_A3489	SeKA_A3489	17	putative membrane protein
	SeKA_A1947	SeKA_A1947	17	putative regulatory protein
	SeKA_A4593	SeKA_A4593	17	type VI secretion protein, family
	SeKA_A2803	SeKA_A2803	17	methyl-accepting chemotaxis protein II
	citF	SeKA_A0078	17	citrate lyase, alpha subunit
	hemY	SeKA_A3562	17	HemY protein
	SeKA_A3914	SeKA_A3914	17	putative type-1 secretion protein
	asnS	SeKA_A0452	17	asparagine tRNA synthetase
	SeKA_A3833	SeKA_A3833	17	sodium-dependent inorganic phosphate
	SeKA_A2066	SeKA_A2066	17	protein AegA
	SeKA_A0284	SeKA_A0284	17	probable ATP-dependent helicase DinG
	dxs	SeKA_A4757	17	1-deoxy-D-xylulose-5-phosphate synthase
	SeKA_A0519	SeKA_A0519	17	glucose-1-phosphatase
	purA	SeKA_A4036	17	adenylosuccinate synthetase
	SeKA_A0556	SeKA_A0556	17	glucans biosynthesis glucosyltransferase H
	hemL	SeKA_A4510	17	glutamate-1-semialdehyde-2,1-aminomutase
	SeKA_A0987	SeKA_A0987	17	major facilitator superfamily MFS_1
	SeKA_A1164	SeKA_A1164	17	cyclic diguanylate phosphodiesterase (EAL) domain protein
	secA	SeKA_A4419	17	preprotein translocase, SecA subunit
	SeKA_A1239	SeKA_A1239	17	conserved hypothetical protein
	SeKA_A0704	SeKA_A0704	17	protein YeaH
	gntU	SeKA_A3145	17	gluconate transporter GntU
	ulaC	SeKA_A4055	17	ascorbate-specific phosphotransferase enzyme IIA component
	msbA	SeKA_A0435	17	lipid A export permease/ATP-binding protein MsbA
	SeKA_A1837	SeKA_A1837	17	ABC transporter ATP-binding protein YojI
	SeKA_A3071	SeKA_A3071	17	integral membrane protein, YccS/YhfK family
	SeKA_A3185	SeKA_A3185	17	methyl-accepting chemotaxis protein I
	SeKA_A3551	SeKA_A3551	17	polysaccharide biosynthesis protein
	SeKA_A2568	SeKA_A2568	17	pili assembly chaperone protein
	rpoD	SeKA_A2798	17	RNA polymerase sigma factor RpoD
	SeKA_A2785	SeKA_A2785	16	inner membrane protein YqiK
	SeKA_A3630	SeKA_A3630	16	putative GTP-binding protein EngB
	aaeB	SeKA_A2962	16	p-hydroxybenzoic acid efflux pump subunit aaeB
	fumB	SeKA_A3954	16	fumarate hydratase class I, anaerobic
	nupC	SeKA_A1996	16	nucleoside transporter NupC
	SeKA_A3251	SeKA_A3251	16	regulatory protein, LacI:Periplasmic binding protein/LacI transcriptional regulator
	SeKA_A1078	SeKA_A1078	16	methyl-accepting chemotaxis protein III
	murD	SeKA_A4409	16	UDP-N-acetylmuramoylalanine--D-glutamate ligase
	SeKA_A3661	SeKA_A3661	16	acetyl esterase
	SeKA_A3223	SeKA_A3223	16	AsmA family protein
	dacB	SeKA_A2895	16	D-alanyl-D-alanine carboxypeptidase/D-alanyl-D-alanine-endopeptidase
	SeKA_A3507	SeKA_A3507	16	ATPase RavA
	SeKA_A4682	SeKA_A4682	16	copper-translocating P-type ATPase
	SeKA_A0938	SeKA_A0938	16	anaerobic dimethyl sulfoxide reductase chain a
	SeKA_A2203	SeKA_A2203	16	ATP-dependent RNA helicase SrmB
	SeKA_A2885	SeKA_A2885	16	putative cytoplasmic protein
	SeKA_A0929	SeKA_A0929	16	voltage-gated ClC-type chloride channel ClcB
	SeKA_A3255	SeKA_A3255	16	membrane-associated sulfatase
	hutI	SeKA_A0242	16	imidazolonepropionase
	SeKA_A2833	SeKA_A2833	16	L-serine ammonia-lyase
	ncs1	SeKA_A4863	16	NCS1 nucleoside transporter family
	narH	SeKA_A1234	16	nitrate reductase 1, beta subunit
	eutB	SeKA_A2046	16	ethanolamine ammonia-lyase, large subunit
	SeKA_A4065	SeKA_A4065	16	exported membrane protein
	SeKA_A1329	SeKA_A1329	16	ribosomal RNA small subunit methyltransferase F
	SeKA_A1132	SeKA_A1132	16	putative cytoplasmic protein
	pepT	SeKA_A0637	16	peptidase T
	SeKA_A3458	SeKA_A3458	16	outer membrane protein
	SeKA_A1595	SeKA_A1595	16	propanediol utilization: dehydratase, medium subunit
	SeKA_A2288	SeKA_A2288	16	tricarboxylic transport: regulatory protein
	livJ	SeKA_A3175	16	high-affinity branched-chain amino acid ABC transporter, periplasmic Leu/Ile/Val-binding protein LivJ
	gidA	SeKA_A3502	16	tRNA uridine 5-carboxymethylaminomethyl modification enzyme GidA
	selA	SeKA_A3303	16	L-seryl-tRNA selenium transferase
	SeKA_A3457	SeKA_A3457	16	conserved hypothetical protein
	SeKA_A3284	SeKA_A3284	16	alpha-amylase
	SeKA_A1993	SeKA_A1993	16	oxidoreductase, aldo/keto reductase family
	SeKA_A1807	SeKA_A1807	16	glutathione import ATP-binding protein GsiA
	SeKA_A2106	SeKA_A2106	16	transposase for insertion sequence element A
	glgB	SeKA_A3143	16	1,4-alpha-glucan branching enzyme
	SeKA_A2084	SeKA_A2084	16	TPR repeat-containing protein YfgC
	SeKA_A2747	SeKA_A2747	16	protein SufI
	clpA	SeKA_A0372	16	ATP-dependent Clp protease ATP-binding subunit ClpA
	SeKA_A0566	SeKA_A0566	16	N-methyl-l-tryptophan oxidase
	gabP	SeKA_A2299	16	gaba permease
	SeKA_A1698	SeKA_A1698	16	putative inner membrane protein
	SeKA_A3197	SeKA_A3197	16	conserved hypothetical protein
	gltL	SeKA_A0123	16	glutamate/aspartate ABC transporter, ATP-binding protein
	SeKA_A0966	SeKA_A0966	16	aldehyde dehydrogenase (NAD) family protein
	uvrC	SeKA_A1483	16	excinuclease ABC, C subunit
	SeKA_A1695	SeKA_A1695	16	signal transduction histidine-protein kinase BaeS
	pepQ	SeKA_A3612	16	Xaa-Pro dipeptidase
	SeKA_A4840	SeKA_A4840	16	copper-translocating P-type ATPase
	SeKA_A4568	SeKA_A4568	16	LysR substrate binding domain protein
	SeKA_A1861	SeKA_A1861	16	deubiquitinase
	prc	SeKA_A1324	16	tail-specific protease
	SeKA_A4302	SeKA_A4302	16	BcfH
	SeKA_A3133	SeKA_A3133	16	putative periplasmic phosphate-binding protein
	astD	SeKA_A0738	16	succinylglutamic semialdehyde dehydrogenase
	carA	SeKA_A4343	16	carbamoyl-phosphate synthase, small subunit
	SeKA_A1306	SeKA_A1306	16	cyclic diguanylate phosphodiesterase (EAL) domain protein
	gcl	SeKA_A4859	16	glyoxylate carboligase
	dnaB	SeKA_A3896	16	replicative DNA helicase
	SeKA_A3128	SeKA_A3128	16	glycerol-3-phosphate regulon repressor
	SeKA_A0039	SeKA_A0039	16	4'-phosphopantetheinyl transferase EntD
	caiT	SeKA_A4351	15	L-carnitine/gamma-butyrobetaine antiporter
	cpdB	SeKA_A4073	15	2',3'-cyclic-nucleotide 2'-phosphodiesterase
	SeKA_A1893	SeKA_A1893	15	von Willebrand factor, type A
	rnd	SeKA_A1295	15	ribonuclease D
	SeKA_A0446	SeKA_A0446	15	YcbB
	pspF	SeKA_A1152	15	psp operon transcriptional activator
	SeKA_A4428	SeKA_A4428	15	protein transport protein HofC
	SeKA_A2697	SeKA_A2697	15	phenylacetaldehyde dehydrogenase
	SeKA_A2565	SeKA_A2565	15	conserved hypothetical protein
	SeKA_A4182	SeKA_A4182	15	multidrug resistance protein MdtM
	prpC	SeKA_A4698	15	2-methylcitrate synthase
	SeKA_A0779	SeKA_A0779	15	protein YdiU
	SeKA_A2662	SeKA_A2662	15	putative oxygen-independent coproporphyrinogen III oxidase
	SeKA_A2079	SeKA_A2079	15	glycerate kinase
	SeKA_A0793	SeKA_A0793	15	coenzyme A transferase domain protein
	SeKA_A2428	SeKA_A2428	15	transcriptional regulator, LysR family
	SeKA_A1314	SeKA_A1314	15	ribosomal RNA large subunit methyltransferase A
	SeKA_A0822	SeKA_A0822	15	tetrathionate reductase complex subunit C
	SeKA_A3658	SeKA_A3658	15	acetyltransferase, gnat family
	SeKA_A3228	SeKA_A3228	15	protein YhjK
	SeKA_A4453	SeKA_A4453	15	conserved hypothetical protein
	SeKA_A1539	SeKA_A1539	15	hypothetical protein SeKA_A1539
	secD	SeKA_A4741	15	protein-export membrane protein SecD
	fliF	SeKA_A1507	15	flagellar M-ring protein FliF
	ilvB	SeKA_A3424	15	acetolactate synthase, large subunit, biosynthetic type
	ndpA	SeKA_A1814	15	nucleoid-associated protein NdpA
	katG	SeKA_A3754	15	catalase/peroxidase HPI
	nrfC	SeKA_A3930	15	cytochrome c nitrite reductase, Fe-S protein
	SeKA_A0894	SeKA_A0894	15	electron transport complex protein RnfC
	SeKA_A0990	SeKA_A0990	15	putative S-adenosylmethionine/tRNA-ribosyltransferase-isomerase
	SeKA_A1917	SeKA_A1917	15	citrate transporter
	SeKA_A0496	SeKA_A0496	15	peptidase family C69
	tldD	SeKA_A2966	15	protein TldD
	SeKA_A1663	SeKA_A1663	15	lipopolysaccharide biosynthesis protein WzxC
	SeKA_A1803	SeKA_A1803	15	protein rtn
	SeKA_A2178	SeKA_A2178	15	lytic transglycosylase, catalytic
	dppA	SeKA_A3247	15	dipeptide ABC transporter, periplasmic dipeptide-binding protein
	SeKA_A1527	SeKA_A1527	15	carboxylate/amino acid/amine transporter
	fadI	SeKA_A1973	15	acetyl-CoA C-acyltransferase FadI
	aroA	SeKA_A0427	15	3-phosphoshikimate 1-carboxyvinyltransferase
	SeKA_A3346	SeKA_A3346	15	lipopolysaccharide core biosynthesis protein RfaP
	SeKA_A0113	SeKA_A0113	15	putative sigma-54 dependent transcriptional regulator
	deaD	SeKA_A2872	15	cold-shock DEAD box protein A
	btuB	SeKA_A3772	15	TonB-dependent vitamin B12 receptor
	SeKA_A1661	SeKA_A1661	15	putative colanic acid biosynthesis glycosyltransferase WcaL
	sun	SeKA_A3011	15	ribosomal RNA small subunit methyltransferase B
	gmd	SeKA_A1670	15	GDP-mannose 4,6-dehydratase
	pqaA	SeKA_A0986	15	PqaA protein
	SeKA_A1153	SeKA_A1153	15	peptide transport periplasmic protein SapA
	SeKA_A1980	SeKA_A1980	15	transcriptional regulator, Fis family
	mtgA	SeKA_A2922	15	monofunctional biosynthetic peptidoglycan transglycosylase
	SeKA_A3992	SeKA_A3992	15	thiol:disulfide interchange protein DsbD
	SeKA_A4278	SeKA_A4278	15	amino-acid carrier protein AlsT
	SeKA_A4139	SeKA_A4139	15	L-idonate 5-dehydrogenase
	nrdD	SeKA_A4104	15	anaerobic ribonucleoside-triphosphate reductase
	SeKA_A1075	SeKA_A1075	15	carboxylesterase, type B
	narY	SeKA_A1029	15	nitrate reductase 2, beta subunit
	SeKA_A4263	SeKA_A4263	15	inner membrane protein CreD
	SeKA_A2931	SeKA_A2931	15	cytosine permease
	SeKA_A2067	SeKA_A2067	15	nitrate/nitrite sensor protein NarQ
	menE	SeKA_A1883	15	O-succinylbenzoate-CoA ligase
	SeKA_A1100	SeKA_A1100	15	conserved hypothetical protein
	purT	SeKA_A1417	15	phosphoribosylglycinamide formyltransferase 2
	SeKA_A3744	SeKA_A3744	15	arylsulfotransferase
	SeKA_A4445	SeKA_A4445	15	conserved hypothetical protein
	SeKA_A0612	SeKA_A0612	15	FhuE receptor
	SeKA_A1701	SeKA_A1701	15	conserved hypothetical protein
	malG	SeKA_A3876	15	maltose/maltodextrin ABC transporter, permease protein MalG
	SeKA_A3449	SeKA_A3449	15	cytoChrome-c peroxidase
	SeKA_A3958	SeKA_A3958	15	sensor protein DcuS
	SeKA_A1525	SeKA_A1525	15	cellulose synthesis regulatory protein
	hutU	SeKA_A0245	15	urocanate hydratase
	SeKA_A1332	SeKA_A1332	15	serine/threonine-protein phosphatase 1
	SeKA_A2170	SeKA_A2170	15	inner membrane transporter YbgH
	cobM	SeKA_A1581	15	precorrin-4 C11-methyltransferase
	hemH	SeKA_A4830	15	ferrochelatase
	SeKA_A3288	SeKA_A3288	15	2,3-diketo-L-gulonate reductase
	SeKA_A3708	SeKA_A3708	15	sugar (Glycoside-Pentoside-Hexuronide) transporter
	kefF	SeKA_A4362	15	glutathione-regulated potassium-efflux system ancillary protein kefF
	SeKA_A4371	SeKA_A4371	15	DnaJ domain protein
	iadA	SeKA_A4177	15	beta-aspartyl peptidase
	aceK	SeKA_A3829	15	isocitrate dehydrogenase kinase/phosphatase
	SeKA_A3343	SeKA_A3343	15	lipopolysaccharide 1,6-galactosyltransferase
	SeKA_A3952	SeKA_A3952	15	alpha-galactosidase
	SeKA_A0873	SeKA_A0873	15	N-ethylmaleimide reductase
	SeKA_A3486	SeKA_A3486	15	HTH-type transcriptional regulator SgrR
	SeKA_A3220	SeKA_A3220	15	LysR substrate binding domain protein
	cysS	SeKA_A4878	15	cysteinyl tRNA synthetase
	SeKA_A0301	SeKA_A0301	15	inner membrane protein YbiP
	parE	SeKA_A2757	14	DNA topoisomerase IV, B subunit
	smbA	SeKA_A4706	14	protein SbmA
	frdA	SeKA_A4013	14	fumarate reductase, flavoprotein subunit
	metN	SeKA_A4558	14	D-methionine ABC transporter, ATP-binding protein
	SeKA_A3338	SeKA_A3338	14	lipopolysaccharide 1,2-N-acetylglucosaminetransferase
	entA	SeKA_A0054	14	2,3-dihydro-2,3-dihydroxybenzoate dehydrogenase
	argS	SeKA_A1444	14	arginyl-tRNA synthetase
	SeKA_A0461	SeKA_A0461	14	MOSC domain protein
	gltD	SeKA_A2928	14	glutamate synthase (NADPH), small subunit
	glpK	SeKA_A3730	14	glycerol kinase
	menD	SeKA_A1887	14	2-succinyl-6-hydroxy-2,4-cyclohexadiene-1-carboxylic acid synthase/2-oxoglutarate decarboxylase
	SeKA_A4639	SeKA_A4639	14	DNA polymerase IV
	hemF	SeKA_A2038	14	coproporphyrinogen III oxidase, aerobic
	SeKA_A3701	SeKA_A3701	14	sensor protein CpxA
	cydC	SeKA_A0405	14	ATP-binding/permease protein cydC
	SeKA_A4071	SeKA_A4071	14	conserved hypothetical protein
	fucI	SeKA_A2509	14	L-fucose isomerase
	SeKA_A4707	SeKA_A4707	14	putative outer membrane lipoprotein
	SeKA_A2253	SeKA_A2253	14	type I secretion membrane fusion protein, HlyD family
	SeKA_A0703	SeKA_A0703	14	ggdef domain protein
	SeKA_A4687	SeKA_A4687	14	type III restriction-modification system StyLTI enzyme mod
	moeA	SeKA_A0315	14	molybdenum cofactor biosynthesis protein MoeA
	SeKA_A4818	SeKA_A4818	14	conserved hypothetical protein
	SeKA_A1637	SeKA_A1637	14	chain length determinant protein
	thiF	SeKA_A3804	14	thiazole biosynthesis adenylyltransferase ThiF
	gltX	SeKA_A2002	14	glutamyl-tRNA synthetase
	SeKA_A0680	SeKA_A0680	14	streptomycin 3''-adenylyltransferase
	SeKA_A1804	SeKA_A1804	14	bacterial extracellular solute-binding protein, family 5
	SeKA_A0347	SeKA_A0347	14	ascorbate-specific PTS system enzyme IIC
	SeKA_A3898	SeKA_A3898	14	aromatic-amino-acid aminotransferase
	araA	SeKA_A4378	14	L-arabinose isomerase
	SeKA_A1315	SeKA_A1315	14	peptidoglycan synthetase FtsI
	SeKA_A0554	SeKA_A0554	14	glucans biosynthesis protein C
	SeKA_A1748	SeKA_A1748	14	inner membrane ABC transporter permease protein YehY
	SeKA_A3997	SeKA_A3997	14	amino acid permease-associated region
	mppA	SeKA_A1140	14	periplasmic murein peptide-binding protein
	SeKA_A3910	SeKA_A3910	14	putative methyl-accepting chemotaxis protein
	SeKA_A4357	SeKA_A4357	14	putative metabolite transport protein YaaU
	SeKA_A0061	SeKA_A0061	14	IbrA protein
	SeKA_A4264	SeKA_A4264	14	putative major fimbrial subunit
	SeKA_A1782	SeKA_A1782	14	L-serine ammonia-lyase
	SeKA_A0264	SeKA_A0264	14	putative inner membrane protein
	SeKA_A3895	SeKA_A3895	14	putative quinone oxidoreductase
	fucO	SeKA_A2504	14	lactaldehyde reductase
	gltS	SeKA_A3372	14	sodium/glutamate symporter
	otsA	SeKA_A1463	14	alpha,alpha-trehalose-phosphate synthase
	dppC	SeKA_A3245	14	dipeptide ABC transporter, permease protein DppC
	mrdA	SeKA_A1445	14	penicillin-binding protein 2
	SeKA_A3267	SeKA_A3267	14	2-ketogluconate reductase
	SeKA_A4226	SeKA_A4226	14	ribosomal RNA small subunit methyltransferase C
	ilvE	SeKA_A3527	14	branched-chain amino acid aminotransferase
	SeKA_A2325	SeKA_A2325	14	putative glycoporin
	SeKA_A4047	SeKA_A4047	14	protein AidB
	SeKA_A1045	SeKA_A1045	14	ssrAB activated gene
	lpdA	SeKA_A4441	14	dihydrolipoamide dehydrogenase
	SeKA_A0812	SeKA_A0812	14	ErfK/YbiS/YcfS/YnhG family protein
	cydB	SeKA_A4690	14	cytochrome D ubiquinol oxidase, subunit II
	lysA	SeKA_A2551	14	diaminopimelate decarboxylase
	SeKA_A3638	SeKA_A3638	14	hydrolase, Cof family
	SeKA_A4799	SeKA_A4799	14	ABC-type multidrug transporter, ATP-binding protein
	sufD	SeKA_A0809	14	FeS assembly protein SufD
	SeKA_A1273	SeKA_A1273	14	trehalase
	SeKA_A4544	SeKA_A4544	14	endochitinase
	SeKA_A4253	SeKA_A4253	14	nicotinamide-nucleotide adenylyltransferase
	oppB	SeKA_A1211	14	oligopeptide ABC transporter, permease protein OppB
	SeKA_A3800	SeKA_A3800	14	NleB
	lysC	SeKA_A3869	14	aspartokinase III, lysine-sensitive
	pabB	SeKA_A1303	14	aminodeoxychorismate synthase, component I
	ackA	SeKA_A2835	14	acetate kinase
	SeKA_A3874	SeKA_A3874	14	putative lipoprotein
	SeKA_A1476	SeKA_A1476	14	putative cell wall-associated hydrolase
	SeKA_A2663	SeKA_A2663	14	putative periplasmic protein
	nadA	SeKA_A0211	14	quinolinate synthetase complex, A subunit
	SeKA_A0837	SeKA_A0837	14	secretion system effector SseC
	SeKA_A1190	SeKA_A1190	14	tryptophan biosynthesis protein trpCF
	SeKA_A2311	SeKA_A2311	14	transcriptional regulator, GntR family with aminotransferase domain
	fhuC	SeKA_A4497	14	ferrichrome transport ATP-binding protein FhuC
	SeKA_A2279	SeKA_A2279	14	enterochelin esterase
	SeKA_A3473	SeKA_A3473	13	multidrug resistance protein MdtL
	hcp	SeKA_A0363	13	hydroxylamine reductase
	SeKA_A2495	SeKA_A2495	13	tRNA pseudouridine synthase C
	SeKA_A2411	SeKA_A2411	13	invasion protein InvA
	sufB	SeKA_A0807	13	FeS assembly protein SufB
	SeKA_A1957	SeKA_A1957	13	protein div
	mrcB	SeKA_A4494	13	penicillin-binding protein 1B
	glgX	SeKA_A3142	13	glycogen debranching enzyme GlgX
	SeKA_A0368	SeKA_A0368	13	macrolide export ATP-binding/permease protein MacB
	SeKA_A4454	SeKA_A4454	13	low molecular weight phosphotyrosine protein phosphatase
	SeKA_A4865	SeKA_A4865	13	putative purine permease YbbY
	SeKA_A1146	SeKA_A1146	13	YcjX
	SeKA_A4692	SeKA_A4692	13	AraC-family transcriptional regulator
	SeKA_A3072	SeKA_A3072	13	acetylornithine/succinyldiaminopimelate aminotransferase
	aroH	SeKA_A0781	13	3-deoxy-7-phosphoheptulonate synthase, Trp-sensitive
	glyA	SeKA_A2164	13	serine hydroxymethyltransferase
	cysW	SeKA_A2029	13	sulfate ABC transporter, permease protein CysW
	fsr	SeKA_A4834	13	fosmidomycin resistance protein
	SeKA_A1619	SeKA_A1619	13	thiosulfate reductase
	feoB	SeKA_A3111	13	ferrous iron transport protein B
	SeKA_A0325	SeKA_A0325	13	glutathione S-transferase family protein
	SeKA_A0797	SeKA_A0797	13	inner membrane transport protein YdiM
	SeKA_A0042	SeKA_A0042	13	enterochelin esterase
	SeKA_A4254	SeKA_A4254	13	ABC transporter, ATP-binding protein
	SeKA_A3242	SeKA_A3242	13	inner membrane transport protein YhaO
	SeKA_A2730	SeKA_A2730	13	general stress protein 39
	manA	SeKA_A0904	13	mannose-6-phosphate isomerase, class I
	SeKA_A3435	SeKA_A3435	13	putative potassium uptake protein TrkA
	SeKA_A3912	SeKA_A3912	13	conserved hypothetical protein
	mrdA	SeKA_A0100	13	penicillin-binding protein 2
	thiB	SeKA_A4384	13	thiamin/thiamin pyrophosphate ABC transporter, periplasmic thiamin/thiamin pyrophospate-binding protein
	SeKA_A4664	SeKA_A4664	13	putative fimbrial usher
	actP	SeKA_A3925	13	cation/acetate symporter ActP
	SeKA_A1759	SeKA_A1759	13	tRNA-dihydrouridine synthase C
	sppA	SeKA_A0727	13	signal peptide peptidase SppA, 67K type
	SeKA_A1551	SeKA_A1551	13	putative periplasmic protein
	SeKA_A4457	SeKA_A4457	13	2-keto-3-deoxygluconate permease
	lpxH	SeKA_A4876	13	UDP-2,3-diacylglucosamine hydrolase
	SeKA_A1050	SeKA_A1050	13	aminotransferase, classes I and II superfamily
	gntX	SeKA_A3116	13	protein GntX
	SeKA_A4298	SeKA_A4298	13	mannose binding protein FimH
	SeKA_A1995	SeKA_A1995	13	manganese transport protein MntH
	SeKA_A0059	SeKA_A0059	13	aminotransferase YbdL
	SeKA_A1664	SeKA_A1664	13	undecaprenyl-phosphate glucose phosphotransferase
	SeKA_A0674	SeKA_A0674	13	ABC nickel/di-oligopepetide transporter, ATP binding subunit
	SeKA_A2670	SeKA_A2670	13	membrane-bound lytic murein transglycosylase C
	SeKA_A1877	SeKA_A1877	13	bifunctional polymyxin resistance protein ArnA
	SeKA_A3132	SeKA_A3132	13	putative inner membrane protein
	SeKA_A3305	SeKA_A3305	13	pts system mannitol-specific eiicba component
	SeKA_A2065	SeKA_A2065	13	beta-lactamase
	SeKA_A3077	SeKA_A3077	13	protein TsgA
	SeKA_A1016	SeKA_A1016	13	NAD-dependent malic enzyme
	SeKA_A2214	SeKA_A2214	13	alpha-ketoglutarate permease
	SeKA_A0318	SeKA_A0318	13	glutathione-binding protein GsiB
	SeKA_A0075	SeKA_A0075	13	sodium:sulfate symporter family protein
	SeKA_A3626	SeKA_A3626	13	1-acyl-sn-glycerol-3-phosphate acyltransferase
	SeKA_A4450	SeKA_A4450	13	conserved hypothetical protein
	SeKA_A3161	SeKA_A3161	13	sn-glycerol-3-phosphate import ATP-binding protein UgpC
	thrC	SeKA_A4276	13	threonine synthase
	metF	SeKA_A3753	13	5,10-methylenetetrahydrofolate reductase
	SeKA_A3987	SeKA_A3987	13	putative acid phosphatase
	SeKA_A2023	SeKA_A2023	13	pyridoxal kinase
	rnr	SeKA_A4038	13	ribonuclease R
	SeKA_A2033	SeKA_A2033	13	Dyp-type peroxidase family
	SeKA_A0917	SeKA_A0917	13	NAD(P) transhydrogenase, beta subunit
	ribD	SeKA_A4751	13	riboflavin biosynthesis protein RibD
	SeKA_A0859	SeKA_A0859	13	secretion system apparatus protein SsaU
	SeKA_A4248	SeKA_A4248	13	lipoate-protein ligase A
	SeKA_A3885	SeKA_A3885	13	glycerol-3-phosphate acyltransferase
	SeKA_A0023	SeKA_A0023	13	phenylalanine-specific permease
	modC	SeKA_A0238	13	molybdate ABC transporter, ATP-binding
	hybC	SeKA_A2718	13	hydrogenase-2, large subunit
	SeKA_A1747	SeKA_A1747	13	glycine betaine/carnitine/choline transport ATP-binding protein opuCA
	tgt	SeKA_A4739	13	queuine tRNA-ribosyltransferase
	dnaX	SeKA_A4823	13	DNA polymerase III, tau subunit
	SeKA_A4512	SeKA_A4512	13	chloride transporter, chloride channel (ClC) family
	SeKA_A4547	SeKA_A4547	13	tRNA(Ile)-lysidine synthase
	SeKA_A4756	SeKA_A4756	13	oxidoreductase, aldo/keto reductase family
	menC	SeKA_A1884	13	O-succinylbenzoic acid (OSB) synthetase
	SeKA_A3780	SeKA_A3780	13	biotin-[acetyl-CoA-carboxylase] ligase
	gshA	SeKA_A2329	13	glutamate--cysteine ligase
	SeKA_A4429	SeKA_A4429	13	protein transport protein HofB
	cobQ	SeKA_A1571	13	cobyric acid synthase CobQ
	SeKA_A3477	SeKA_A3477	13	inner membrane protein YicO
	galT	SeKA_A0230	13	galactose-1-phosphate
	SeKA_A3134	SeKA_A3134	13	glycerol dehydrogenase
	SeKA_A2123	SeKA_A2123	13	Aec1
	uvrB	SeKA_A0253	13	excinuclease ABC, B subunit
	SeKA_A2083	SeKA_A2083	13	permease PerM
	cyaA	SeKA_A3566	13	adenylate cyclase, class I
	SeKA_A2240	SeKA_A2240	13	CBS/transporter associated domain protein
	SeKA_A2948	SeKA_A2948	13	putative inner membrane protein
	citC	SeKA_A0081	13	[citrate (pro-3S)-lyase] ligase
	trpD	SeKA_A1189	13	anthranilate synthase, component II
	SeKA_A0048	SeKA_A0048	13	ferric enterobactin transport system permease protein FepD
	SeKA_A1688	SeKA_A1688	13	conserved hypothetical protein
	SeKA_A2407	SeKA_A2407	13	antigen presentation protein SpaN
	SeKA_A2280	SeKA_A2280	13	IroE
	SeKA_A2600	SeKA_A2600	13	protein VisC
	SeKA_A0835	SeKA_A0835	13	secretion system effector SseB
	SeKA_A4181	SeKA_A4181	13	putative inner membrane protein
	SeKA_A3082	SeKA_A3082	13	siroheme synthase
	moeB	SeKA_A0314	13	molybdopterin synthase sulfurylase MoeB
	SeKA_A4246	SeKA_A4246	13	putative outer membrane protein
	SeKA_A4141	SeKA_A4141	13	conserved hypothetical protein
	SeKA_A4464	SeKA_A4464	13	blue copper oxidase CueO
	mutS	SeKA_A2425	13	DNA mismatch repair protein MutS
	serA	SeKA_A2609	13	phosphoglycerate dehydrogenase
	SeKA_A2675	SeKA_A2675	13	YqgA
	SeKA_A0049	SeKA_A0049	12	enterobactin exporter EntS
	SeKA_A2952	SeKA_A2952	12	L(+)-tartrate dehydratase subunit beta (L-TTD beta)
	SeKA_A0930	SeKA_A0930	12	choline transport ATP-binding protein opuBA
	murB	SeKA_A3779	12	UDP-N-acetylenolpyruvoylglucosamine reductase
	SeKA_A1791	SeKA_A1791	12	pts system fructose-specific eiibc component
	SeKA_A3008	SeKA_A3008	12	DNA protecting protein DprA
	leuB	SeKA_A4393	12	3-isopropylmalate dehydrogenase
	SeKA_A3694	SeKA_A3694	12	trap dicarboxylate transporter, dctm subunit
	SeKA_A2430	SeKA_A2430	12	NAD dependent epimerase/dehydratase family protein
	SeKA_A4262	SeKA_A4262	12	sensor protein CreC
	dppD	SeKA_A3244	12	dipeptide ABC transporter, ATP-binding protein DppD
	SeKA_A4026	SeKA_A4026	12	putative iron-sulfur cluster binding protein
	SeKA_A3921	SeKA_A3921	12	Na+/H+ antiporter
	uhpB	SeKA_A3417	12	sensor histidine kinase UhpB
	rhaB	SeKA_A3686	12	rhamnulokinase
	SeKA_A4594	SeKA_A4594	12	SciP protein
	ptsP	SeKA_A2538	12	phosphoenolpyruvate-protein phosphotransferase
	SeKA_A0483	SeKA_A0483	12	bacterial regulatory protein
	mviN	SeKA_A0576	12	integral membrane protein MviN
	argC	SeKA_A3762	12	N-acetyl-gamma-glutamyl-phosphate reductase
	SeKA_A1752	SeKA_A1752	12	D-alanyl-D-alanine endopeptidase
	SeKA_A2702	SeKA_A2702	12	putative amidohydrolase
	SeKA_A3873	SeKA_A3873	12	conserved hypothetical protein
	SeKA_A3646	SeKA_A3646	12	inner membrane symporter YihP
	metC	SeKA_A2734	12	cystathionine beta-lyase
	SeKA_A1321	SeKA_A1321	12	transcriptional regulator KdgR
	SeKA_A3881	SeKA_A3881	12	maltoporin (Maltose-inducible porin)
	cybH	SeKA_A1264	12	Ni/Fe-hydrogenase, B-type cytochrome subunit
	SeKA_A0866	SeKA_A0866	12	transcriptional regulator, LysR family
	lpxK	SeKA_A0436	12	tetraacyldisaccharide 4'-kinase
	ftsN	SeKA_A3738	12	cell division protein FtsN
	SeKA_A4839	SeKA_A4839	12	probable secreted protein
	SeKA_A2400	SeKA_A2400	12	cell invasion protein SipB
	SeKA_A1125	SeKA_A1125	12	B3/4 domain protein
	SeKA_A1566	SeKA_A1566	12	arsenic resistance transcriptional regulator
	SeKA_A2770	SeKA_A2770	12	outer membrane protein TolC
	SeKA_A2936	SeKA_A2936	12	putative sialic acid transporter
	SeKA_A0805	SeKA_A0805	12	transporter, dicarboxylate/amino acid:cation (na+ or H+) symporter (daacs) family
	SeKA_A4498	SeKA_A4498	12	ferrichrome-binding periplasmic protein
	SeKA_A0437	SeKA_A0437	12	conserved hypothetical protein
	deoD	SeKA_A4241	12	purine nucleoside phosphorylase
	SeKA_A3319	SeKA_A3319	12	transcriptional regulator, LacI family
	SeKA_A2706	SeKA_A2706	12	D-mannonate oxidoreductase
	bioD2	SeKA_A0928	12	dethiobiotin synthase
	SeKA_A2429	SeKA_A2429	12	GntP
	SeKA_A1756	SeKA_A1756	12	efflux transporter, outer membrane factor
	SeKA_A0469	SeKA_A0469	12	lon protease proteolytic domain protein
	SeKA_A2433	SeKA_A2433	12	YgbK domain protein
	SeKA_A1927	SeKA_A1927	12	ascorbate-specific PTS system enzyme IIC
	SeKA_A0982	SeKA_A0982	12	choloylglycine hydrolase
	argF	SeKA_A4117	12	ornithine carbamoyltransferase
	bioD	SeKA_A0252	12	dethiobiotin synthase
	SeKA_A3642	SeKA_A3642	12	putative periplasmic protein
	SeKA_A1738	SeKA_A1738	12	mrp protein
	SeKA_A2204	SeKA_A2204	12	LysR substrate binding domain protein
	SeKA_A4316	SeKA_A4316	12	glycoside hydrolase, family 31
	SeKA_A4663	SeKA_A4663	12	fimbrial chaperone protein
	SeKA_A1490	SeKA_A1490	12	D-cysteine desulfhydrase
	argH	SeKA_A3764	12	argininosuccinate lyase
	SeKA_A3374	SeKA_A3374	12	AsmA family protein
	SeKA_A1676	SeKA_A1676	12	putative colanic acid biosynthesis glycosyl transferase WcaA
	glpA	SeKA_A1858	12	glycerol-3-phosphate dehydrogenase, anaerobic, A subunit
	SeKA_A1051	SeKA_A1051	12	Svh
	SeKA_A0063	SeKA_A0063	12	thiol:disulfide interchange protein DsbG
	SeKA_A2316	SeKA_A2316	12	ribonucleoside-diphosphate reductase, alpha subunit
	SeKA_A1926	SeKA_A1926	12	transketolase domain protein
	ansA	SeKA_A0726	12	L-asparaginase 1
	SeKA_A0359	SeKA_A0359	12	NAD dependent epimerase/dehydratase family protein
	SeKA_A4167	SeKA_A4167	12	putative cytoplasmic protein
	ppk	SeKA_A2091	12	polyphosphate kinase
	SeKA_A1262	SeKA_A1262	12	hydrogenase-1 small chain
	araD	SeKA_A4377	12	L-ribulose-5-phosphate 4-epimerase
	SeKA_A2946	SeKA_A2946	12	protease DegQ
	araB	SeKA_A4379	12	L-ribulokinase
	citE	SeKA_A4336	12	citrate (pro-3S)-lyase, beta subunit
	SeKA_A3276	SeKA_A3276	12	acyltransferase 3
	envZ	SeKA_A3106	12	osmolarity sensor protein EnvZ
	nuoN	SeKA_A1899	12	NADH-quinone oxidoreductase, N subunit
	SeKA_A0865	SeKA_A0865	12	inner membrane transport protein YdhC
	dmsC	SeKA_A3961	12	dmso reductase anchor subunit
	SeKA_A2226	SeKA_A2226	12	P-protein
	SeKA_A0118	SeKA_A0118	12	putative cytoplasmic protein
	SeKA_A2856	SeKA_A2856	12	LppC superfamily
	SeKA_A0852	SeKA_A0852	12	type III secretion apparatus H+-transporting two-sector ATPase
	SeKA_A0411	SeKA_A0411	12	putative DNA recombination-associated ATPase RarA
	SeKA_A1839	SeKA_A1839	12	regulatory protein ada
	SeKA_A1662	SeKA_A1662	12	colanic acid biosynthesis protein WcaK
	SeKA_A1123	SeKA_A1123	12	MscS family inner membrane protein YnaI
	SeKA_A1875	SeKA_A1875	12	UDP-4-amino-4-deoxy-L-arabinose--oxoglutarate aminotransferase
	SeKA_A1141	SeKA_A1141	12	peptidase, M14C family
	SeKA_A3341	SeKA_A3341	12	lipopolysaccharide 1,2-glucosyltransferase
	pfkA	SeKA_A3705	12	6-phosphofructokinase
	SeKA_A4519	SeKA_A4519	12	carbohydrate diacid regulator
	SeKA_A3554	SeKA_A3554	12	glycosyl transferase, WecB/TagA/CpsF family
	purF	SeKA_A1948	12	amidophosphoribosyltransferase
	SeKA_A1457	SeKA_A1457	12	chemotaxis protein CheA
	SeKA_A2142	SeKA_A2142	12	putative cytoplasmic protein
	SeKA_A0572	SeKA_A0572	12	multidrug resistance protein MdtH
	SeKA_A0292	SeKA_A0292	12	transporter, small conductance mechanosensitive ion channel
	ydcW	SeKA_A1049	12	1-pyrroline dehydrogenase
	SeKA_A0283	SeKA_A0283	12	putative ATP-dependent RNA helicase RhlE
	SeKA_A1230	SeKA_A1230	12	tetratricopeptide repeat protein
	nrdB	SeKA_A1852	12	ribonucleoside-diphosphate reductase, beta subunit
	SeKA_A1983	SeKA_A1983	12	phosphoglycerate transport: protein for signal transmission
	dacA	SeKA_A0097	12	serine-type D-Ala-D-Ala carboxypeptidase
	SeKA_A0817	SeKA_A0817	12	amino acid transporter
	SeKA_A2804	SeKA_A2804	12	aerotaxis receptor
	anmK	SeKA_A0883	12	anhydro-N-acetylmuramic acid kinase
	SeKA_A0358	SeKA_A0358	12	NAD dependent epimerase/dehydratase family
	SeKA_A2397	SeKA_A2397	12	cell invasion protein SipA
	hisB	SeKA_A1632	12	histidinol-phosphatase/imidazoleglycerol-phosphate dehydratase
	SeKA_A1268	SeKA_A1268	12	cytochrome D ubiquinol oxidase subunit 1
	SeKA_A3301	SeKA_A3301	12	putative transcriptional regulator
	SeKA_A1063	SeKA_A1063	12	putative sgc region protein SgcX
	corC	SeKA_A0129	12	magnesium and cobalt efflux protein CorC
	SeKA_A4243	SeKA_A4243	12	fimbrial usher protein
	SeKA_A4728	SeKA_A4728	12	exonuclease SbcD
	SeKA_A0367	SeKA_A0367	12	macrolide-specific efflux protein MacA
	speB	SeKA_A2633	12	agmatinase
	SeKA_A1943	SeKA_A1943	12	putative amino acid transporter
	SeKA_A2622	SeKA_A2622	12	ABC transporter permease protein
	SeKA_A0491	SeKA_A0491	12	pathogenicity island encoded protein: SPI3
	SeKA_A0329	SeKA_A0329	12	multidrug resistance protein MdtM
	SeKA_A0903	SeKA_A0903	12	protein YdgA
	SeKA_A1135	SeKA_A1135	12	short-chain dehydrogenase/reductase SDR
	SeKA_A3226	SeKA_A3226	12	protein YhjJ
	SeKA_A3155	SeKA_A3155	12	conserved hypothetical protein
	SeKA_A1744	SeKA_A1744	12	sensor histidine kinase
	sucC	SeKA_A0190	12	succinate-CoA ligase, beta subunit
	wecE	SeKA_A3550	12	TDP-4-keto-6-deoxy-D-glucose transaminase
	alr	SeKA_A3897	12	alanine racemase
	SeKA_A4521	SeKA_A4521	12	shikimate transporter
	SeKA_A2868	SeKA_A2868	12	luciferase family protein
	leuC	SeKA_A4392	12	3-isopropylmalate dehydratase, large subunit
	SeKA_A2490	SeKA_A2490	12	glucarate dehydratase
	SeKA_A4468	SeKA_A4468	12	ABC transporter, ATP-binding protein
	gntT	SeKA_A3118	12	high-affinity gluconate transporter
	recN	SeKA_A2244	12	DNA repair protein RecN
	pepN	SeKA_A0458	12	aminopeptidase N
	SeKA_A4870	SeKA_A4870	12	bacterial FdrA protein
	SeKA_A1236	SeKA_A1236	12	nitrite extrusion protein 1
	hmp	SeKA_A2166	12	flavohemoprotein
	tdcC	SeKA_A2836	12	threonine/serine transporter
	SeKA_A0964	SeKA_A0964	12	sugar efflux transporter B
	SeKA_A0306	SeKA_A0306	11	ABC transporter, ATP-binding protein
	rhlB	SeKA_A3540	11	ATP-dependent RNA helicase RhlB
	pykA	SeKA_A1422	11	pyruvate kinase II
	SeKA_A2657	SeKA_A2657	11	twitching mobility protein
	imp	SeKA_A4370	11	LPS-assembly protein
	SeKA_A4201	SeKA_A4201	11	methyl-accepting chemotaxis protein I
	SeKA_A1066	SeKA_A1066	11	conserved hypothetical protein
	SeKA_A3984	SeKA_A3984	11	conserved hypothetical protein
	mic	SeKA_A0927	11	transcriptional regulator Mic
	SeKA_A2750	SeKA_A2750	11	transcription activator, effector binding
	SeKA_A2513	SeKA_A2513	11	conserved hypothetical protein
	SeKA_A0706	SeKA_A0706	11	serine protein kinase, PrkA
	SeKA_A3485	SeKA_A3485	11	shikimate 5-dehydrogenase
	SeKA_A3986	SeKA_A3986	11	SrgB
	SeKA_A1142	SeKA_A1142	11	mandelate racemase / muconate lactonizing enzyme, N- domain protein
	SeKA_A1694	SeKA_A1694	11	inner membrane transport protein YieO
	nagK	SeKA_A0629	11	N-acetylglucosamine kinase
	tpiA	SeKA_A3725	11	triosephosphate isomerase
	SeKA_A3758	SeKA_A3758	11	transcriptional regulator, AraC family protein
	SeKA_A0225	SeKA_A0225	11	ABC transporter permease
	hisC	SeKA_A1631	11	histidinol-phosphate aminotransferase
	SeKA_A0305	SeKA_A0305	11	ErfK/YbiS/YcfS/YnhG family protein
	SeKA_A3376	SeKA_A3376	11	sodium:galactoside family symporter
	astC	SeKA_A0736	11	succinylornithine transaminase
	SeKA_A1979	SeKA_A1979	11	protease 7
	SeKA_A2611	SeKA_A2611	11	chromosome initiation inhibitor
	sufC	SeKA_A0808	11	FeS assembly ATPase SufC
	SeKA_A0416	SeKA_A0416	11	major facilitator family transporter
	SeKA_A1997	SeKA_A1997	11	diguanylate cyclase
	SeKA_A1087	SeKA_A1087	11	putative ABC transporter permease component
	SeKA_A4853	SeKA_A4853	11	methionine import ATP-binding protein MetN 2
	SeKA_A0933	SeKA_A0933	11	binding-protein-dependent transport systems inner membrane component
	SeKA_A2092	SeKA_A2092	11	exopolyphosphatase
	SeKA_A1816	SeKA_A1816	11	inner membrane protein YejM
	SeKA_A0985	SeKA_A0985	11	membrane transport protein
	phnW	SeKA_A4766	11	2-aminoethylphosphonate--pyruvate transaminase
	atpA	SeKA_A3493	11	ATP synthase F1, alpha subunit
	SeKA_A0946	SeKA_A0946	11	starvation-sensing protein RspB
	SeKA_A1888	SeKA_A1888	11	menaquinone-specific isochorismate synthase
	SeKA_A0819	SeKA_A0819	11	conserved hypothetical protein
	SeKA_A1070	SeKA_A1070	11	aminoglycoside 6'-N-acetyltransferase Iz
	SeKA_A1139	SeKA_A1139	11	isoflavone reductase
	ppiD	SeKA_A4790	11	peptidylprolyl isomerase
	SeKA_A4028	SeKA_A4028	11	N-acetylmuramoyl-L-alanine amidase AmiB
	SeKA_A2162	SeKA_A2162	11	stationary phase-inducible protein CsiE
	SeKA_A1003	SeKA_A1003	11	2-nitropropane dioxygenase NPD
	SeKA_A1057	SeKA_A1057	11	benzoate transporter
	SeKA_A1062	SeKA_A1062	11	ribosomal-protein-serine acetyltransferase
	cysN	SeKA_A2451	11	sulfate adenylyltransferase, large subunit
	epd	SeKA_A2619	11	D-erythrose-4-phosphate dehydrogenase
	SeKA_A2173	SeKA_A2173	11	conserved hypothetical protein
	SeKA_A3094	SeKA_A3094	11	conserved hypothetical protein
	SeKA_A1101	SeKA_A1101	11	D-lactate dehydrogenase
	SeKA_A0066	SeKA_A0066	11	putative component of anaerobic dehydrogenase
	SeKA_A1535	SeKA_A1535	11	protein UmuC
	murE	SeKA_A4406	11	UDP-N-acetylmuramoylalanyl-D-glutamate--2,6-diaminopimelate ligase
	SeKA_A2093	SeKA_A2093	11	inner membrane protein YfgF
	era	SeKA_A2191	11	GTP-binding protein Era
	SeKA_A1076	SeKA_A1076	11	putative cytoplasmic protein
	SeKA_A3068	SeKA_A3068	11	phosphoribulokinase/uridine kinase family protein
	livM	SeKA_A3169	11	high-affinity branched-chain amino acid ABC transporter, permease protein LivM
	SeKA_A1687	SeKA_A1687	11	dna-3-methyladenine glycosylase 2
	SeKA_A1975	SeKA_A1975	11	long-chain fatty acid transport protein
	hemK	SeKA_A1246	11	protein-(glutamine-N5) methyltransferase, release factor-specific
	SeKA_A2773	SeKA_A2773	11	extradiol ring-cleavage dioxygenase, class III enzyme, subunit B
	araD	SeKA_A3297	11	L-ribulose-5-phosphate 4-epimerase
	SeKA_A0759	SeKA_A0759	11	fructosamine kinase
	SeKA_A1079	SeKA_A1079	11	S-(hydroxymethyl)glutathione dehydrogenase/class III alcohol dehydrogenase
	ubiG	SeKA_A1850	11	3-demethylubiquinone-9 3-O-methyltransferase
	SeKA_A1755	SeKA_A1755	11	oxidoreductase, short chain dehydrogenase/reductase family
	SeKA_A3893	SeKA_A3893	11	tRNA-dihydrouridine synthase A
	guaC	SeKA_A4427	11	guanosine monophosphate reductase
	corA	SeKA_A3580	11	magnesium and cobalt transport protein CorA
	entB	SeKA_A0053	11	isochorismatase
	SeKA_A0503	SeKA_A0503	11	4-hydroxyphenylacetate degradation bifunctionalisomerase/decarboxylase
	SeKA_A3179	SeKA_A3179	11	cell division protein FtsY
	nuoC	SeKA_A1909	11	NADH-quinone oxidoreductase, C/D subunit
	SeKA_A0899	SeKA_A0899	11	oxidoreductase family, NAD-binding Rossmann fold protein
	ffh	SeKA_A2238	11	signal recognition particle protein
	SeKA_A0240	SeKA_A0240	11	6-phosphogluconolactonase
	SeKA_A0317	SeKA_A0317	11	glutathione import ATP-binding protein GsiA
	ispG	SeKA_A2130	11	4-hydroxy-3-methylbut-2-en-1-yl diphosphate synthase
	groL	SeKA_A3999	11	chaperonin GroL
	SeKA_A4891	SeKA_A4891	11	fimbriae Y protein
	astB	SeKA_A0739	11	succinylarginine dihydrolase
	mrcA	SeKA_A3097	11	penicillin-binding protein 1A
	amt	SeKA_A4802	11	ammonium transporter
	SeKA_A1529	SeKA_A1529	11	modification methylase EcoRII
	phoB	SeKA_A4730	11	phosphate regulon transcriptional regulatory protein PhoB
	rbsA	SeKA_A3510	11	ribose ABC transporter, ATP-binding protein
	SeKA_A4889	SeKA_A4889	11	major fimbrial subunit
	SeKA_A1806	SeKA_A1806	11	inner membrane ABC transporter permease protein YejE
	hypD	SeKA_A2372	11	hydrogenase expression/formation protein HypD
	gcp	SeKA_A2795	11	O-sialoglycoprotein endopeptidase
	SeKA_A3924	SeKA_A3924	11	LrgB family protein
	SeKA_A1431	SeKA_A1431	11	putative periplasmic protein
	SeKA_A1424	SeKA_A1424	11	metalloprotease, opacity-associated protein A family
	SeKA_A2784	SeKA_A2784	11	inner membrane protein YqiJ
	SeKA_A4235	SeKA_A4235	11	hydrolase, TatD family
	aceA	SeKA_A3827	11	isocitrate lyase
	ppnK	SeKA_A2243	11	NAD(+) kinase
	dnaN	SeKA_A3467	11	DNA polymerase III, beta subunit
	SeKA_A2852	SeKA_A2852	11	PTS family galactitol-specific enzyme IIC
	SeKA_A4712	SeKA_A4712	11	major facilitator superfamily MFS_1
	SeKA_A2465	SeKA_A2465	11	Sop effector protein SopD
	SeKA_A1300	SeKA_A1300	11	conserved hypothetical protein
	SeKA_A0051	SeKA_A0051	11	isochorismate synthase EntC
	sthA	SeKA_A3767	11	soluble pyridine nucleotide transhydrogenase
	SeKA_A0945	SeKA_A0945	11	starvation sensing protein RspA
	SeKA_A0058	SeKA_A0058	11	iron-containing alcohol dehydrogenase
	epaR	SeKA_A0858	11	type III secretion apparatus protein SpaR/YscT/HrcT
	SeKA_A3373	SeKA_A3373	11	uracil-xanthine permease
	SeKA_A3940	SeKA_A3940	11	membrane-bound beta-hydroxylase
	nupG	SeKA_A2008	11	nucleoside permease NupG
	SeKA_A1502	SeKA_A1502	11	putative membrane protein
	SeKA_A4084	SeKA_A4084	11	dihydroorotase
	treC	SeKA_A4106	11	alpha,alpha-phosphotrehalase
	fadA	SeKA_A3610	11	acetyl-CoA C-acyltransferase FadA
	SeKA_A4469	SeKA_A4469	11	ABC transporter, permease protein
	SeKA_A4333	SeKA_A4333	11	citrate-sodium symporter
	nirC	SeKA_A3081	11	nitrite transporter NirC
	SeKA_A1278	SeKA_A1278	11	cell volume regulation protein A
	SeKA_A2853	SeKA_A2853	11	galactitol-1-phosphate 5-dehydrogenase
	cysK	SeKA_A2017	11	cysteine synthase A
	SeKA_A2549	SeKA_A2549	11	HTH-type transcriptional regulator GalR
	SeKA_A4641	SeKA_A4641	11	putative peptide chain release factor H
	SeKA_A2640	SeKA_A2640	11	hypothetical protein SeKA_A2640
	SeKA_A3214	SeKA_A3214	11	trehalase
	SeKA_A2075	SeKA_A2075	11	lipoprotein, NlpB/DapX family
	astE	SeKA_A0740	11	succinylglutamate desuccinylase
	zwf	SeKA_A1420	11	glucose-6-phosphate 1-dehydrogenase
	SeKA_A3231	SeKA_A3231	11	cyclic di-GMP-binding protein
	SeKA_A0910	SeKA_A0910	11	outer membrane protein N
	fixA	SeKA_A4353	11	protein FixA
	mtnN	SeKA_A4516	11	MTA/SAH nucleosidase
	trmD	SeKA_A2234	11	tRNA (guanine-N1)-methyltransferase
	SeKA_A0697	SeKA_A0697	11	inner membrane transport protein YeaN
	SeKA_A4734	SeKA_A4734	11	proline-specific permease ProY
	SeKA_A0018	SeKA_A0018	11	probable pyridine nucleotide-disulfide oxidoreductase YkgC
	serC	SeKA_A0426	11	phosphoserine aminotransferase
	SeKA_A3750	SeKA_A3750	11	putative membrane protein
	SeKA_A0069	SeKA_A0069	11	molybdopterin-containing oxidoreductase membrane anchor subunit
	SeKA_A0456	SeKA_A0456	11	putative ion:amino acid symporter
	SeKA_A0593	SeKA_A0593	11	pseudouridine synthase, RluA family
	SeKA_A3243	SeKA_A3243	11	dipeptide transport ATP-binding protein DppF
	SeKA_A0180	SeKA_A0180	11	protein YbgL
	SeKA_A3401	SeKA_A3401	11	beta-glucosidase
	SeKA_A2482	SeKA_A2482	11	fimbrial subunit
	SeKA_A1854	SeKA_A1854	11	quinolone resistence NorA protein
	bcsA	SeKA_A3232	11	cellulose synthase
	SeKA_A0516	SeKA_A0516	11	membrane protein, suppressor for copper-sensitivity B
	SeKA_A3609	SeKA_A3609	11	arylsulfotransferase
	SeKA_A2616	SeKA_A2616	11	chain G, Mechanosensitive Channel Of Small Conductance
	narV	SeKA_A1031	11	respiratory nitrate reductase 2, gamma subunit
	SeKA_A2810	SeKA_A2810	10	putrescine aminotransferase
	flgK	SeKA_A0589	10	flagellar hook-associated protein FlgK
	rfbD	SeKA_A1657	10	dTDP-4-dehydrorhamnose reductase
	cysA	SeKA_A2028	10	sulfate/thiosulfate ABC transporter, ATP-binding protein
	selD	SeKA_A0729	10	selenide, water dikinase
	SeKA_A2831	SeKA_A2831	10	putative inner membrane protein
	SeKA_A2623	SeKA_A2623	10	ABC transporter, ATP-binding protein
	SeKA_A3920	SeKA_A3920	10	inorganic anion transporter, sulfate permease (SulP) family
	SeKA_A1166	SeKA_A1166	10	transcriptional regulator, DeoR family
	SeKA_A1186	SeKA_A1186	10	putative phosphoesterase
	SeKA_A3944	SeKA_A3944	10	proline/betaine transporter
	SeKA_A0316	SeKA_A0316	10	putative L-asparaginase
	bcr	SeKA_A1809	10	bicyclomycin resistance protein
	SeKA_A4852	SeKA_A4852	10	lipoprotein
	SeKA_A0711	SeKA_A0711	10	aldose 1-epimerase
	SeKA_A4435	SeKA_A4435	10	Na+/galactoside symporter
	SeKA_A1960	SeKA_A1960	10	putative periplasmic protein
	SeKA_A0974	SeKA_A0974	10	hydrogenase-1 operon protein HyaF2
	SeKA_A2554	SeKA_A2554	10	L-arabinose/proton symport protein
	SeKA_A3428	SeKA_A3428	10	DsdX permease
	cobB	SeKA_A1587	10	cobyrinic Acid a,c-diamide synthase
	SeKA_A4705	SeKA_A4705	10	beta-lactamase
	surA	SeKA_A4369	10	chaperone/peptidyl-prolyl cis-trans isomerase SurA
	SeKA_A0151	SeKA_A0151	10	outer membrane porin, OprD family
	glmU	SeKA_A3488	10	UDP-N-acetylglucosamine diphosphorylase/glucosamine-1-phosphate N-acetyltransferase
	SeKA_A2696	SeKA_A2696	10	tyramine oxidase
	SeKA_A3474	SeKA_A3474	10	HTH-type transcriptional regulator YidZ
	SeKA_A2277	SeKA_A2277	10	IroB protein
	SeKA_A0417	SeKA_A0417	10	inner membrane transporter YcaM
	SeKA_A4646	SeKA_A4646	10	outer membrane pore protein E
	SeKA_A0233	SeKA_A0233	10	putative molybdenum transport ATP-binding protein ModF
	SeKA_A3641	SeKA_A3641	10	putative membrane-associated metal-dependent hydrolase
	SeKA_A3099	SeKA_A3099	10	intracellular growth attenuator protein IgaA
	brnQ	SeKA_A4733	10	branched-chain amino acid transport system II carrier protein
	SeKA_A4170	SeKA_A4170	10	putative dienelactone hydrolase
	truD	SeKA_A2445	10	tRNA pseudouridine synthase D
	acsA	SeKA_A3927	10	acetate--CoA ligase
	rpoN	SeKA_A2916	10	RNA polymerase sigma-54 factor
	citG	SeKA_A0076	10	triphosphoribosyl-dephospho-CoA synthase CitG
	argA	SeKA_A2526	10	amino-acid N-acetyltransferase
	SeKA_A3045	SeKA_A3045	10	peptidase, A24 (type IV prepilin peptidase) family
	SeKA_A2016	SeKA_A2016	10	CysZ protein
	pal	SeKA_A0204	10	peptidoglycan-associated lipoprotein
	nrdG	SeKA_A4103	10	anaerobic ribonucleoside-triphosphate reductase activating protein
	rph	SeKA_A3360	10	ribonuclease PH
	SeKA_A0862	SeKA_A0862	10	multidrug resistance protein NorM
	uxuA	SeKA_A2705	10	mannonate dehydratase
	dgt	SeKA_A4517	10	deoxyguanosinetriphosphate triphosphohydrolase
	SeKA_A4136	SeKA_A4136	10	HTH-type transcriptional regulator IdnR
	deoB	SeKA_A4240	10	phosphopentomutase
	tolB	SeKA_A0203	10	tol-Pal system beta propeller repeat protein TolB
	SeKA_A1446	SeKA_A1446	10	glycosyl hydrolase, family 88
	rhaD	SeKA_A3684	10	rhamnulose-1-phosphate aldolase
	SeKA_A3639	SeKA_A3639	10	putative inner membrane protein
	SeKA_A2073	SeKA_A2073	10	zinc protease
	gcvT	SeKA_A2597	10	glycine cleavage system T protein
	SeKA_A0820	SeKA_A0820	10	putative regulatory protein, DeoR family
	ispE	SeKA_A1251	10	4-(cytidine 5'-diphospho)-2-C-methyl-D-erythritol kinase
	SeKA_A1032	SeKA_A1032	10	phenazine biosynthesis PhzC/PhzF protein
	SeKA_A1591	SeKA_A1591	10	hypothetical protein SeKA_A1591
	phoR	SeKA_A4731	10	phosphate regulon sensor protein PhoR
	SeKA_A2283	SeKA_A2283	10	effector protein pipB2
	SeKA_A0673	SeKA_A0673	10	ABC nickel/di-oligopepetide transporter, permease subunit
	pmbA	SeKA_A4090	10	protein PmbA
	lolC	SeKA_A0626	10	lipoprotein-releasing system transmembrane protein LolC
	SeKA_A1946	SeKA_A1946	10	diaminopimelate decarboxylase
	emrA	SeKA_A2323	10	multidrug resistance protein A
	SeKA_A0285	SeKA_A0285	10	glycosyl transferase family protein
	SeKA_A0926	SeKA_A0926	10	LysR substrate binding domain protein
	hslU	SeKA_A3736	10	heat shock protein HslVU, ATPase subunit HslU
	SeKA_A3249	SeKA_A3249	10	conserved hypothetical protein
	SeKA_A4187	SeKA_A4187	10	aldehyde dehydrogenase (NAD) family protein
	SeKA_A1526	SeKA_A1526	10	inner membrane protein YedI
	SeKA_A1305	SeKA_A1305	10	L-serine ammonia-lyase
	SeKA_A0309	SeKA_A0309	10	putative cytoplasmic protein
	SeKA_A3653	SeKA_A3653	10	kinase, PfkB family
	arsB	SeKA_A1562	10	arsenical-resistance protein
	zntB	SeKA_A1114	10	zinc transport protein ZntB
	SeKA_A2181	SeKA_A2181	10	phosphotransferase system, eiic
	SeKA_A3570	SeKA_A3570	10	putative inner membrane protein
	livK	SeKA_A3171	10	high-affinity branched-chain amino acid ABC transporter, periplasmic leucine-specific-binding protein LivK
	SeKA_A1572	SeKA_A1572	10	cobalt import ATP-binding protein CbiO
	SeKA_A4372	SeKA_A4372	10	pseudouridine synthase, RluA family
	narI	SeKA_A1232	10	respiratory nitrate reductase, gamma subunit
	SeKA_A2817	SeKA_A2817	10	inner membrane protein alx
	ubiD	SeKA_A3607	10	3-octaprenyl-4-hydroxybenzoate carboxy-lyase
	SeKA_A3189	SeKA_A3189	10	protein YhhS
	psd	SeKA_A4018	10	phosphatidylserine decarboxylase
	SeKA_A1984	SeKA_A1984	10	phosphoglycerate transport: transporter
	SeKA_A3215	SeKA_A3215	10	putative inner membrane protein
	SeKA_A4879	SeKA_A4879	10	putative outer membrane protein
	SeKA_A4489	SeKA_A4489	10	glutamyl-Q tRNA
	SeKA_A1069	SeKA_A1069	10	putative regulatory protein
	pfkB	SeKA_A0761	10	1-phosphofructokinase
	phoU	SeKA_A3479	10	phosphate transport system regulatory protein PhoU
	SeKA_A3348	SeKA_A3348	10	putative lipopolysaccharide heptosyltransferase III
	kpdC	SeKA_A2438	10	4-hydroxybenzoate decarboxylase, subunit C
	SeKA_A0518	SeKA_A0518	10	suppressor for copper-sensitivity D
	mltB	SeKA_A2343	10	lytic murein transglycosylase B
	SeKA_A0666	SeKA_A0666	10	BNR/Asp-box repeat domain protein
	SeKA_A1524	SeKA_A1524	10	putative mannosyl-3-phosphoglycerate phosphatase homolog
	SeKA_A0241	SeKA_A0241	10	acyl-CoA thioester hydrolase YbgC
	ftsZ	SeKA_A4416	10	cell division protein FtsZ
	SeKA_A4185	SeKA_A4185	10	conserved hypothetical protein
	SeKA_A2934	SeKA_A2934	10	putative N-acetylmannosamine kinase
	SeKA_A0775	SeKA_A0775	10	vitamin B12 import ATP-binding protein BtuD
	galP	SeKA_A2649	10	galactose-proton symporter
	nhaC	SeKA_A1006	10	Na+/H+ antiporter NhaC
	hflB	SeKA_A2891	10	ATP-dependent metallopeptidase HflB
	hycF	SeKA_A2361	10	formate hydrogenlyase, subunit F
	SeKA_A1764	SeKA_A1764	10	4-hydroxybenzoate transporter
	SeKA_A0045	SeKA_A0045	10	ferric enterobactin transport protein FepE
	SeKA_A2637	SeKA_A2637	10	ureidoglycolate dehydrogenase
	SeKA_A4236	SeKA_A4236	10	pyruvate formate lyase activating enzyme
	narJ	SeKA_A1233	10	nitrate reductase molybdenum cofactor assembly chaperone 1
	SeKA_A0153	SeKA_A0153	10	citrate-proton symporter
	murA	SeKA_A2903	10	UDP-N-acetylglucosamine 1-carboxyvinyltransferase
	SeKA_A2738	SeKA_A2738	10	alcohol dehydrogenase YqhD
	SeKA_A4116	SeKA_A4116	10	C4-dicarboxylate anaerobic carrier
	SeKA_A4866	SeKA_A4866	10	glycerate kinase 1
	hybA	SeKA_A2720	10	hydrogenase-2 electron transfer subunit
	asrB	SeKA_A2158	10	sulfite reductase, subunit B
	trmU	SeKA_A0644	10	tRNA (5-methylaminomethyl-2-thiouridylate)-methyltransferase
	SeKA_A0213	SeKA_A0213	10	zinc transporter ZitB
	astA	SeKA_A0737	10	arginine N-succinyltransferase
	SeKA_A0932	SeKA_A0932	10	substrate-binding region of ABC-type glycine betaine transport system
	SeKA_A3342	SeKA_A3342	10	lipopolysaccharide 1,3-galactosyltransferase
	SeKA_A0922	SeKA_A0922	10	peptidase S1 and S6 chymotrypsin/Hap
	SeKA_A3315	SeKA_A3315	10	putative L-lactate dehydrogenase operon regulatory protein LldR
	SeKA_A1623	SeKA_A1623	10	exodeoxyribonuclease I
	SeKA_A4794	SeKA_A4794	10	extracellular solute-binding protein, family 5
	SeKA_A0796	SeKA_A0796	10	transporter, major facilitator family
	SeKA_A4209	SeKA_A4209	10	glucosamine--fructose-6-phosphate aminotransferase (isomerizing)
	SeKA_A0343	SeKA_A0343	10	putrescine transport system permease protein PotH
	asnA	SeKA_A3505	10	aspartate--ammonia ligase
	SeKA_A1177	SeKA_A1177	10	HTH-type transcriptional regulator CysB
	endA	SeKA_A2651	10	endonuclease I
	thrS	SeKA_A0766	10	threonyl-tRNA synthetase
	dmsC	SeKA_A0935	10	dmso reductase anchor subunit
	SeKA_A1785	SeKA_A1785	10	colicin I receptor
	aat	SeKA_A0404	10	leucyl/phenylalanyl-tRNA--protein transferase
	SeKA_A2251	SeKA_A2251	10	type I secretion outer membrane protein, TolC family
	SeKA_A1267	SeKA_A1267	10	hydrogenase-1 operon protein HyaF
	SeKA_A3154	SeKA_A3154	10	ribokinase
	SeKA_A0365	SeKA_A0365	10	conserved hypothetical protein
	lepB	SeKA_A2194	10	signal peptidase I
	cobD	SeKA_A0105	10	threonine-phosphate decarboxylase
	SeKA_A2398	SeKA_A2398	10	type III effector protein IpaD/SipD/SspD
	SeKA_A2500	SeKA_A2500	10	lysine decarboxylase family protein
	SeKA_A0344	SeKA_A0344	10	putrescine transporter
	cyaY	SeKA_A3569	10	iron donor protein CyaY
	SeKA_A4781	SeKA_A4781	10	MFS family, muropeptide transporter
	SeKA_A1182	SeKA_A1182	10	oxidoreductase, short chain dehydrogenase/reductase family
	SeKA_A0166	SeKA_A0166	10	ornithine decarboxylase, inducible
	SeKA_A3506	SeKA_A3506	10	protein ViaA
	SeKA_A4208	SeKA_A4208	10	glucosamine--fructose-6-phosphate aminotransferase (isomerizing)
	hisQ	SeKA_A1938	10	histidine ABC transporter, permease protein HisQ
	SeKA_A2081	SeKA_A2081	9	gluconate transporter
	citX	SeKA_A0077	9	holo-ACP synthase CitX
	fbaA	SeKA_A2617	9	fructose-bisphosphate aldolase
	SeKA_A0324	SeKA_A0324	9	soluble aldose sugar dehydrogenase YliI
	SeKA_A2664	SeKA_A2664	9	L-asparaginase 2
	dnaK	SeKA_A4285	9	chaperone protein DnaK
	SeKA_A1088	SeKA_A1088	9	ABC transporter ATP-binding subunit
	hutG	SeKA_A0243	9	formimidoylglutamase
	SeKA_A4255	SeKA_A4255	9	soluble lytic murein transglycosylase
	tal1	SeKA_A2060	9	transaldolase
	phnT	SeKA_A4763	9	2-aminoethylphosphonate ABC transport system, ATP-binding component PhnT
	SeKA_A3850	SeKA_A3850	9	bactoprenol glucosyl transferase
	SeKA_A2402	SeKA_A2402	9	surface presentation of antigens protein SpaS
	SeKA_A0331	SeKA_A0331	9	inner membrane protein YbjJ
	SeKA_A2167	SeKA_A2167	9	transcriptional activator CadC
	SeKA_A3459	SeKA_A3459	9	conserved hypothetical protein
	SeKA_A0918	SeKA_A0918	9	inner membrane protein YdgG
	SeKA_A0893	SeKA_A0893	9	electron transport complex protein RnfD
	SeKA_A0681	SeKA_A0681	9	transcriptional regulator, LuxR family protein
	SeKA_A2156	SeKA_A2156	9	conserved hypothetical protein
	SeKA_A2944	SeKA_A2944	9	ATPase, AFG1 family
	SeKA_A4039	SeKA_A4039	9	RNA methyltransferase, TrmH family, group 3
	nfi	SeKA_A3811	9	endonuclease V
	SeKA_A0313	SeKA_A0313	9	glycyl-radical enzyme activating protein family
	torT	SeKA_A3454	9	tmao reductase system periplasmic protein tort
	SeKA_A1691	SeKA_A1691	9	multidrug resistance protein MdtA
	SeKA_A2776	SeKA_A2776	9	arylsulfate sulfotransferase
	hybD	SeKA_A1265	9	hydrogenase expression/formation protein
	SeKA_A3947	SeKA_A3947	9	membrane protein YjdB
	pssA	SeKA_A2212	9	CDP-diacylglycerol--serine O-phosphatidyltransferase
	SeKA_A2351	SeKA_A2351	9	anaerobic nitric oxide reductase transcription regulator NorR
	nusA	SeKA_A2881	9	transcription termination/antitermination factor NusA
	SeKA_A4099	SeKA_A4099	9	conserved hypothetical protein
	amiA	SeKA_A2037	9	N-acetylmuramoyl-L-alanine amidase AmiA
	cydD	SeKA_A0406	9	ATP-binding/permease protein cydD
	SeKA_A0640	SeKA_A0640	9	sensor protein PhoQ
	SeKA_A1145	SeKA_A1145	9	conserved hypothetical protein
	SeKA_A2169	SeKA_A2169	9	lysine decarboxylase, constitutive
	SeKA_A1307	SeKA_A1307	9	membrane protein, TerC family/CBS/transporter associated domain protein
	SeKA_A0971	SeKA_A0971	9	outer membrane protein N
	pstC	SeKA_A3482	9	phosphate ABC transporter, permease protein PstC
	SeKA_A3879	SeKA_A3879	9	periplasmic maltose-binding protein
	SeKA_A3923	SeKA_A3923	9	LysR family regulatory protein
	gntR	SeKA_A3147	9	transcriptional regulator GntR
	hflX	SeKA_A4032	9	GTP-binding protein HflX
	SeKA_A2012	SeKA_A2012	9	transporter, bile acid/Na+ symporter family
	SeKA_A0052	SeKA_A0052	9	2,3-dihydroxybenzoate-AMP ligase
	SeKA_A4835	SeKA_A4835	9	protein UshA
	SeKA_A0111	SeKA_A0111	9	hydrolase, UxaA family
	hpaD	SeKA_A0505	9	3,4-dihydroxyphenylacetate 2,3-dioxygenase
	uhpT	SeKA_A3415	9	hexose phosphate transport protein
	SeKA_A3598	SeKA_A3598	9	DNA recombination protein RmuC
	mukE	SeKA_A0444	9	chromosome partition protein MukE
	yhbV	SeKA_A2867	9	peptidase, U32 family
	SeKA_A3399	SeKA_A3399	9	conserved hypothetical protein
	murQ	SeKA_A2182	9	N-acetylmuramic acid 6-phosphate etherase
	hisS	SeKA_A2128	9	histidyl-tRNA synthetase
	SeKA_A3979	SeKA_A3979	9	chaperone protein ClpE
	SeKA_A0851	SeKA_A0851	9	secretion system apparatus SsaV
	SeKA_A0869	SeKA_A0869	9	NlpC/P60 family protein
	aroG	SeKA_A0215	9	3-deoxy-7-phosphoheptulonate synthase, Phe-sensitive
	rarD	SeKA_A2520	9	RarD protein
	SeKA_A2426	SeKA_A2426	9	putative cytoplasmic protein
	pyrF	SeKA_A1169	9	orotidine 5'-phosphate decarboxylase
	SeKA_A2049	SeKA_A2049	9	ethanolamine utilization protein EutG
	SeKA_A4299	SeKA_A4299	9	fimbrial subunit
	SeKA_A2186	SeKA_A2186	9	putative transcriptional regulator
	SeKA_A2789	SeKA_A2789	9	adenylate cyclase
	asrA	SeKA_A2157	9	sulfite reductase, subunit A
	glnA	SeKA_A3636	9	glutamine synthetase
	SeKA_A4242	SeKA_A4242	9	putative outer membrane protein
	SeKA_A2921	SeKA_A2921	9	conserved hypothetical protein
	SeKA_A4447	SeKA_A4447	9	conserved hypothetical protein
	SeKA_A0326	SeKA_A0326	9	D-alanyl-D-alanine carboxypeptidase DacC
	degP	SeKA_A4518	9	protease Do
	SeKA_A4135	SeKA_A4135	9	inner membrane protein YjgQ
	SeKA_A2866	SeKA_A2866	9	peptidase, U32 family
	SeKA_A2297	SeKA_A2297	9	succinate-semialdehyde dehydrogenase (NADP+)
	bcsZ	SeKA_A3230	9	cellulase
	SeKA_A0879	SeKA_A0879	9	putative auxiliary transport protein, membrane fusion protein (MFP) family
	thiP	SeKA_A4383	9	thiamine/thiamine pyrophosphate ABC transporter, permease protein
	SeKA_A1077	SeKA_A1077	9	LysR substrate binding domain protein
	SeKA_A2293	SeKA_A2293	9	integral membrane protein
	leuC	SeKA_A4656	9	3-isopropylmalate dehydratase, large subunit
	SeKA_A3721	SeKA_A3721	9	conserved hypothetical protein
	SeKA_A2562	SeKA_A2562	9	inner membrane transport protein YqeG
	SeKA_A4176	SeKA_A4176	9	transcriptional regulator, LysR family
	SeKA_A1491	SeKA_A1491	9	cystine-binding periplasmic protein
	rfaF	SeKA_A3335	9	lipopolysaccharide heptosyltransferase II
	phnS	SeKA_A4764	9	2-aminoethylphosphonate ABC transporter, 2-aminoethylphosphonate binding protein
	SeKA_A1516	SeKA_A1516	9	flagellar protein FliO
	SeKA_A1788	SeKA_A1788	9	inner membrane protein YeiH
	SeKA_A3608	SeKA_A3608	9	oxidoreductase NAD/FAD-binding domain
	SeKA_A3596	SeKA_A3596	9	dienelactone hydrolase
	SeKA_A4282	SeKA_A4282	9	positive regulator for sigma H
	SeKA_A1473	SeKA_A1473	9	tyrosine-specific transport protein
	hisA	SeKA_A1634	9	phosphoribosylformimino-5-aminoimidazole carboxamide ribotide isomerase
	thiD	SeKA_A1728	9	phosphomethylpyrimidine kinase
	SeKA_A0098	SeKA_A0098	9	rare lipoprotein A
	SeKA_A0560	SeKA_A0560	9	lipid A biosynthesis lauroyl acyltransferase
	gtdA	SeKA_A1763	9	gentisate 1,2-dioxygenase
	SeKA_A2011	SeKA_A2011	9	OsmT protein
	SeKA_A3347	SeKA_A3347	9	lipopolysaccharide core biosynthesis protein RfaG
	gpmI	SeKA_A3328	9	2,3-bisphosphoglycerate-independent phosphoglycerate mutase
	SeKA_A4166	SeKA_A4166	9	conserved hypothetical protein
	SeKA_A2816	SeKA_A2816	9	putative oxidoreductase YgjR
	hpaB	SeKA_A0501	9	4-hydroxyphenylacetate 3-monooxygenase, oxygenase component
	SeKA_A4380	SeKA_A4380	9	arabinose operon regulatory protein
	SeKA_A3966	SeKA_A3966	9	ferrichrome transport ATP-binding protein
	SeKA_A3103	SeKA_A3103	9	inner membrane protein
	SeKA_A4137	SeKA_A4137	9	Gnt-II system L-idonate transporter
	SeKA_A0675	SeKA_A0675	9	ATP-binding protein of ABC transport system
	SeKA_A0563	SeKA_A0563	9	YceJ
	SeKA_A2376	SeKA_A2376	9	periplasmic chelated iron-binding protein YfeA
	SeKA_A2042	SeKA_A2042	9	HTH-type transcriptional regulator EutR
	pflB2	SeKA_A0421	9	formate acetyltransferase
	SeKA_A0710	SeKA_A0710	9	oxidoreductase, aldo/keto reductase family
	SeKA_A0191	SeKA_A0191	9	succinyl-CoA ligase [ADP-forming] subunit alpha
	SeKA_A2521	SeKA_A2521	9	ThiF family protein
	ftsX	SeKA_A3177	9	cell division protein FtsX
	rumA	SeKA_A2487	9	23S rRNA (uracil-5-)-methyltransferase RumA
	cydB	SeKA_A1269	9	cytochrome D ubiquinol oxidase, subunit II
	SeKA_A4744	SeKA_A4744	9	HTH domain protein
	sapD	SeKA_A1156	9	peptide ABC transporter, ATP-binding protein SapD
	SeKA_A2812	SeKA_A2812	9	methyltransferase family protein
	narW	SeKA_A1030	9	nitrate reductase molybdenum cofactor assembly chaperone 2
	SeKA_A0272	SeKA_A0272	9	inner membrane transport permease YbhS
	SeKA_A3717	SeKA_A3717	9	putative ABC transporter ATP-binding protein ego
	SeKA_A2479	SeKA_A2479	9	chaperone protein PapD
	SeKA_A3461	SeKA_A3461	9	phosphatase YidA
	SeKA_A3320	SeKA_A3320	9	mandelate racemase/muconate lactonizing enzyme
	SeKA_A4069	SeKA_A4069	9	regulator of cell morphogenesis and NO signaling
	SeKA_A2421	SeKA_A2421	9	serine/threonine-protein phosphatase 2
	holA	SeKA_A0107	9	DNA polymerase III, delta subunit
	citE	SeKA_A0079	9	citrate (pro-3S)-lyase, beta subunit
	SeKA_A3363	SeKA_A3363	9	beta-lactamase
	mutM	SeKA_A3352	9	formamidopyrimidine-DNA glycosylase
	SeKA_A0017	SeKA_A0017	9	transcriptional regulator, AraC family protein
	SeKA_A1988	SeKA_A1988	9	aminotransferase, classes I and II superfamily
	SeKA_A3201	SeKA_A3201	9	tripeptide permease TppB
	dapE	SeKA_A2070	9	succinyl-diaminopimelate desuccinylase
	SeKA_A4237	SeKA_A4237	9	conserved hypothetical protein
	SeKA_A0038	SeKA_A0038	9	carboxylate-amine ligase YbdK
	dppB	SeKA_A3246	9	dipeptide ABC transporter, permease protein DppB
	SeKA_A4477	SeKA_A4477	9	putative fimbrial protein
	SeKA_A3410	SeKA_A3410	9	PTS system, galactitol-specific IIC component
	SeKA_A1061	SeKA_A1061	9	conserved hypothetical protein
	SeKA_A4451	SeKA_A4451	9	hypothetical protein SeKA_A4451
	pyrB	SeKA_A4113	9	aspartate carbamoyltransferase, catalytic subunit
	SeKA_A0561	SeKA_A0561	9	protein YceA
	rtcA	SeKA_A3123	9	RNA 3'-phosphate cyclase
	hslO	SeKA_A3102	9	chaperonin HslO
	fixB	SeKA_A4354	9	electron transfer flavoprotein, alpha subunit
	rimK	SeKA_A0339	9	ribosomal protein S6 modification protein
	SeKA_A0366	SeKA_A0366	9	conserved hypothetical protein
	SeKA_A2319	SeKA_A2319	9	glycine betaine/L-proline transport system permease protein ProW
	SeKA_A3248	SeKA_A3248	9	xanthine/uracil/vitamin C permease
	SeKA_A0655	SeKA_A0655	9	EnvE
	SeKA_A0755	SeKA_A0755	9	transporter, dicarboxylate/amino acid:cation (Na+ or H+) symporter (DAACS) family
	SeKA_A1237	SeKA_A1237	9	nitrate/nitrite sensor protein NarX
	gshB	SeKA_A2653	9	glutathione synthase
	pepD	SeKA_A4642	9	aminoacyl-histidine dipeptidase
	fabG	SeKA_A2032	9	3-oxoacyl-(acyl-carrier-protein) reductase
	cobZ	SeKA_A0155	9	precorrin 3B synthase CobZ
	ispB	SeKA_A2901	9	octaprenyl-diphosphate synthase
	ptsI	SeKA_A2020	9	phosphoenolpyruvate-protein phosphotransferase
	SeKA_A3544	SeKA_A3544	9	lipopolysaccharide biosynthesis protein WzzE
	arcC	SeKA_A4119	9	carbamate kinase
	SeKA_A2744	SeKA_A2744	9	trap transporter solute receptor, dctp family
	gsk	SeKA_A4832	9	inosine kinase
	trmE	SeKA_A3472	9	tRNA modification GTPase TrmE
	ychM	SeKA_A1254	8	sulfate permease
	SeKA_A4716	SeKA_A4716	8	AdrA protein
	SeKA_A0220	SeKA_A0220	8	anion transporter
	SeKA_A3136	SeKA_A3136	8	dihydroxy-acid dehydratase
	epaO	SeKA_A0855	8	type III secretion apparatus protein, YscQ/HrcQ family
	SeKA_A3190	SeKA_A3190	8	inner membrane protein YhhT
	csdA	SeKA_A2518	8	cysteine desulfurase, catalytic subunit CsdA
	ugpB	SeKA_A3164	8	glycerol-3-phosphate-binding periplasmic protein precursor
	SeKA_A2774	SeKA_A2774	8	zinc transporter ZupT
	malK	SeKA_A3880	8	maltose/maltodextrin ABC transporter, ATP-binding protein MalK
	SeKA_A1327	SeKA_A1327	8	integral membrane protein, PqiA family
	SeKA_A0973	SeKA_A0973	8	putative dehydrogenase protein
	SeKA_A2772	SeKA_A2772	8	glutathionylspermidine synthase
	SeKA_A2691	SeKA_A2691	8	LysR-family transcriptional regulator
	trpS	SeKA_A4172	8	tryptophanyl-tRNA synthetase
	SeKA_A0072	SeKA_A0072	8	oxidoreductase, zinc-binding dehydrogenase family
	SeKA_A0349	SeKA_A0349	8	sulfatase
	SeKA_A0449	SeKA_A0449	8	aspartate aminotransferase
	SeKA_A1945	SeKA_A1945	8	putative amino acid transporter
	SeKA_A2545	SeKA_A2545	8	lysophospholipid transporter LplT
	SeKA_A0940	SeKA_A0940	8	lipoprotein YnfC
	phoR	SeKA_A0015	8	phosphate regulon sensor protein PhoR
	trkH	SeKA_A3614	8	Trk system potassium uptake protein TrkH
	SeKA_A0827	SeKA_A0827	8	putative inner membrane protein
	lolD	SeKA_A0627	8	lipoprotein releasing system, ATP-binding protein
	SeKA_A0583	SeKA_A0583	8	flagellar hook protein FlgE
	SeKA_A0965	SeKA_A0965	8	putative LysR substrate binding domain
	phnX	SeKA_A4767	8	phosphonoacetaldehyde hydrolase
	SeKA_A3339	SeKA_A3339	8	lipopolysaccharide core biosynthesis protein RfaZ
	SeKA_A4051	SeKA_A4051	8	HTH-type transcriptional regulator UlaR
	SeKA_A2658	SeKA_A2658	8	alanine racemase family
	SeKA_A3182	SeKA_A3182	8	putative inner membrane protein
	SeKA_A0182	SeKA_A0182	8	protein AbrB
	SeKA_A3129	SeKA_A3129	8	protein of glp regulon
	SeKA_A1567	SeKA_A1567	8	protein ErfK/srfK
	SeKA_A2559	SeKA_A2559	8	transcriptional regulator, LysR family
	SeKA_A0757	SeKA_A0757	8	phosphatase YniC
	acrA	SeKA_A4815	8	acriflavine resistance protein A
	fbp	SeKA_A4086	8	fructose-1,6-bisphosphatase
	SeKA_A1867	SeKA_A1867	8	competence damage-inducible protein A
	glpC	SeKA_A1860	8	glycerol-3-phosphate dehydrogenase, anaerobic, C subunit
	SeKA_A3093	SeKA_A3093	8	conserved hypothetical protein
	SeKA_A0743	SeKA_A0743	8	excinuclease cho
	SeKA_A0016	SeKA_A0016	8	cation efflux system protein CusA
	phnU	SeKA_A4762	8	2-aminoethylphosphonate ABC transporter, permease protein
	allB	SeKA_A4864	8	allantoinase
	SeKA_A3362	SeKA_A3362	8	transcriptional regulator, LysR family
	SeKA_A0751	SeKA_A0751	8	6-phospho-beta-glucosidase
	SeKA_A1277	SeKA_A1277	8	muramoyltetrapeptide carboxypeptidase
	SeKA_A4096	SeKA_A4096	8	putative membrane protein
	aceB	SeKA_A3826	8	malate synthase A
	SeKA_A4669	SeKA_A4669	8	putative transmembrane regulator
	SeKA_A0951	SeKA_A0951	8	transcriptional regulator, GntR family
	SeKA_A4515	SeKA_A4515	8	cobalamin periplasmic binding protein
	glgA	SeKA_A3140	8	starch synthase
	SeKA_A1784	SeKA_A1784	8	regulatory protein UhpC
	dsdC	SeKA_A3427	8	D-serine deaminase transcriptional activator
	SeKA_A0575	SeKA_A0575	8	putative Virulence factor MviM homolog
	SeKA_A3198	SeKA_A3198	8	probable low-affinity inorganic phosphate transporter 2
	pstB	SeKA_A3480	8	phosphate ABC transporter, ATP-binding protein
	SeKA_A3222	SeKA_A3222	8	MFS transporter, metabolite:H+ symporter (MHS) family protein
	pykF	SeKA_A0816	8	pyruvate kinase I
	SeKA_A2989	SeKA_A2989	8	acriflavine resistance protein E
	SeKA_A1068	SeKA_A1068	8	protein SgcE
	fumC	SeKA_A0906	8	fumarate hydratase, class II
	SeKA_A1430	SeKA_A1430	8	conserved hypothetical protein
	SeKA_A1181	SeKA_A1181	8	putative signal peptide peptidase SppA, 36K type
	SeKA_A2126	SeKA_A2126	8	outer membrane assembly lipoprotein YfgL
	SeKA_A0291	SeKA_A0291	8	putative methyltransferase YbiN
	SeKA_A4179	SeKA_A4179	8	transporter gate domain protein
	SeKA_A2317	SeKA_A2317	8	ribonucleoside-diphosphate reductase, beta subunit
	rseB	SeKA_A2197	8	sigma-E factor regulatory protein RseB
	SeKA_A1565	SeKA_A1565	8	arsenate reductase
	yegT	SeKA_A1724	8	nucleoside transporter
	SeKA_A1672	SeKA_A1672	8	putative colanic acid biosynthesis glycosyl transferase WcaE
	sseB	SeKA_A2144	8	SseB protein
	pabC	SeKA_A0606	8	aminodeoxychorismate lyase
	SeKA_A0925	SeKA_A0925	8	inner membrane transport protein YnfM
	thiS	SeKA_A3803	8	thiamine biosynthesis protein ThiS
	SeKA_A4433	SeKA_A4433	8	AmpE protein
	SeKA_A3291	SeKA_A3291	8	2,3-diketo-l-gulonate trap transporter small permease protein yiam
	pyrC	SeKA_A0569	8	dihydroorotase, homodimeric type
	SeKA_A0084	SeKA_A0084	8	transcriptional regulatory protein DpiA
	SeKA_A3916	SeKA_A3916	8	cyclic diguanylate phosphodiesterase (EAL) domain protein
	SeKA_A0266	SeKA_A0266	8	inner membrane protein YbhN
	icd	SeKA_A0648	8	isocitrate dehydrogenase, NADP-dependent
	icmF	SeKA_A4597	8	type VI secretion protein IcmF
	SeKA_A2345	SeKA_A2345	8	glucitol/sorbitol-specific phosphotransferase enzyme iib component
	menA	SeKA_A3735	8	1,4-dihydroxy-2-naphthoate octaprenyltransferase
	caiA	SeKA_A4350	8	crotonobetainyl-CoA dehydrogenase
	SeKA_A4025	SeKA_A4025	8	YjeF family protein
	fdhD	SeKA_A3670	8	formate dehydrogenase family accessory protein FdhD
	SeKA_A1958	SeKA_A1958	8	protein YfcJ
	SeKA_A2082	SeKA_A2082	8	transcriptional regulator, CdaR
	aaeA	SeKA_A2963	8	p-hydroxybenzoic acid efflux pump subunit aaeA
	SeKA_A1894	SeKA_A1894	8	hypothetical protein SeKA_A1894
	SeKA_A4881	SeKA_A4881	8	inner membrane protein YbcI
	SeKA_A1811	SeKA_A1811	8	putative helicase
	SeKA_A0478	SeKA_A0478	8	conserved hypothetical protein
	SeKA_A0050	SeKA_A0050	8	ABC superfamily
	SeKA_A1004	SeKA_A1004	8	putative coiled-coil protein
	SeKA_A2620	SeKA_A2620	8	conserved hypothetical protein
	cysC	SeKA_A2450	8	adenylylsulfate kinase
	cobK	SeKA_A1578	8	precorrin-6x reductase
	exuT	SeKA_A2704	8	hexuronate transporter
	SeKA_A0773	SeKA_A0773	8	vitamin B12 import system permease protein BtuC
	potA	SeKA_A0636	8	spermidine/putrescine ABC transporter, ATP-binding protein
	mobA	SeKA_A3622	8	molybdopterin-guanine dinucleotide biosynthesis protein A
	hisF	SeKA_A1635	8	imidazoleglycerol phosphate synthase, cyclase subunit
	znuB	SeKA_A1427	8	zinc uptake ABC transporter, permease protein ZnuB
	slyD	SeKA_A3059	8	FKBP-type peptidyl-prolyl cis-trans isomerase SlyD
	SeKA_A2304	SeKA_A2304	8	inner membrane protein YgaP
	SeKA_A3555	SeKA_A3555	8	amino acid permease family protein
	SeKA_A4632	SeKA_A4632	8	putative outer membrane adhesin
	SeKA_A4130	SeKA_A4130	8	inner membrane protein YjgN
	SeKA_A4856	SeKA_A4856	8	HTH-type transcriptional activator AllS
	SeKA_A4719	SeKA_A4719	8	protein YaiI
	SeKA_A4234	SeKA_A4234	8	patatin
	SeKA_A0559	SeKA_A0559	8	multidrug resistance protein MdtG
	cfa	SeKA_A0864	8	cyclopropane-fatty-acyl-phospholipid synthase
	ulaA	SeKA_A4053	8	ascorbate-specific permease IIC component
	bacA	SeKA_A2792	8	undecaprenyl-diphosphatase BacA
	gltJ	SeKA_A0125	8	glutamate/aspartate ABC transporter, permease protein GltJ
	SeKA_A2550	SeKA_A2550	8	HTH-type transcriptional regulator AscG
	gabT	SeKA_A2298	8	4-aminobutyrate transaminase
	SeKA_A4346	SeKA_A4346	8	carnitine operon protein CaiE
	SeKA_A1700	SeKA_A1700	8	conserved hypothetical protein
	SeKA_A2413	SeKA_A2413	8	type III secretion outer membrane pore, YscC/HrcC family
	SeKA_A4711	SeKA_A4711	8	extensin family protein
	SeKA_A4644	SeKA_A4644	8	esterase FrsA
	flgI	SeKA_A0587	8	flagellar P-ring protein FlgI
	SeKA_A4207	SeKA_A4207	8	fructose permease iid component
	SeKA_A4505	SeKA_A4505	8	chaperone protein PapD
	SeKA_A3892	SeKA_A3892	8	conjugative transfer protein
	SeKA_A3902	SeKA_A3902	8	conserved hypothetical protein
	cysD	SeKA_A2452	8	sulfate adenylyltransferase, subunit 2
	SeKA_A0226	SeKA_A0226	8	ABC transporter ATP-binding protein
	prfA	SeKA_A1247	8	peptide chain release factor 1
	ubiA	SeKA_A3884	8	4-hydroxybenzoate polyprenyl transferase
	SeKA_A0682	SeKA_A0682	8	putative transcriptional regulator
	SeKA_A2409	SeKA_A2409	8	flagellum-specific ATP synthase
	SeKA_A1840	SeKA_A1840	8	thiamine biosynthesis lipoprotein ApbE
	SeKA_A3816	SeKA_A3816	8	sensor protein ZraS
	dpaL	SeKA_A0454	8	diaminopropionate ammonia-lyase
	hycD	SeKA_A2363	8	formate hydrogenlyase, subunit D
	murF	SeKA_A4407	8	UDP-N-acetylmuramoyl-tripeptide--D-alanyl-D-alanine ligase
	SeKA_A3391	SeKA_A3391	8	conserved hypothetical protein
	dapA	SeKA_A2076	8	dihydrodipicolinate synthase
	engD	SeKA_A1257	8	GTP-binding protein EngD
	SeKA_A1002	SeKA_A1002	8	LysR substrate binding domain protein
	SeKA_A0205	SeKA_A0205	8	tol-pal system protein YbgF
	SeKA_A2291	SeKA_A2291	8	tricarboxylic transport
	hemA	SeKA_A1248	8	glutamyl-tRNA reductase
	SeKA_A3064	SeKA_A3064	8	putative ATPase component of ABC transporter with duplicated ATPase domain
	ulaB	SeKA_A4054	8	ascorbate-specific phosphotransferase enzyme IIB component
	ilvB	SeKA_A4398	8	acetolactate synthase, large subunit, biosynthetic type
	ftsI	SeKA_A4405	8	peptidoglycan synthetase FtsI
	rumB	SeKA_A0346	8	23S rRNA (uracil-5-)-methyltransferase RumB
	SeKA_A4077	SeKA_A4077	8	putative transporter
	SeKA_A3860	SeKA_A3860	8	phage major tail tube protein
	SeKA_A1477	SeKA_A1477	8	putative inner membrane protein
	SeKA_A1722	SeKA_A1722	8	conserved hypothetical protein
	SeKA_A1716	SeKA_A1716	8	conserved hypothetical protein
	SeKA_A1154	SeKA_A1154	8	peptide transport system permease protein SapB
	SeKA_A3845	SeKA_A3845	8	putative phage tail protein
	ruvC	SeKA_A1432	8	crossover junction endodeoxyribonuclease RuvC
	livH	SeKA_A3170	8	high-affinity branched-chain amino acid transport system permease protein livH
	SeKA_A3316	SeKA_A3316	8	L-lactate dehydrogenase (cytochrome)
	SeKA_A1772	SeKA_A1772	8	pyridine nucleotide-disulphide oxidoreductase domain protein
	SeKA_A0876	SeKA_A0876	8	oxidoreductase YdhF
	SeKA_A3413	SeKA_A3413	8	putative GntR-family transcriptional regulator
	gnd	SeKA_A1639	8	6-phosphogluconate dehydrogenase, decarboxylating
	cyoE	SeKA_A4775	8	protoheme IX farnesyltransferase
	SeKA_A0891	SeKA_A0891	8	electron transport complex protein RnfE
	SeKA_A1144	SeKA_A1144	8	transcriptional regulatory protein TyrR
	SeKA_A1094	SeKA_A1094	8	protein YdcF
	gntY	SeKA_A3117	8	protein GntY
	SeKA_A4768	SeKA_A4768	8	protein ThiJ
	thiK	SeKA_A0616	8	thiamine kinase
	SeKA_A0441	SeKA_A0441	8	conserved hypothetical protein
	SeKA_A1593	SeKA_A1593	8	propanediol utilization protein PduB
	greA	SeKA_A2894	8	transcription elongation factor GreA
	SeKA_A3955	SeKA_A3955	8	C4-dicarboxylate membrane transporter
	fdhE	SeKA_A3665	8	formate dehydrogenase accessory protein FdhE
	SeKA_A1932	SeKA_A1932	8	phosphodiesterase YfcE
	nirD	SeKA_A3079	8	nitrite reductase [NAD(P)H], small subunit
	SeKA_A1749	SeKA_A1749	8	amine ABC transporter, periplasmic amine-binding protein
	SeKA_A3340	SeKA_A3340	8	lipopolysaccharide core biosynthesis protein RfaY
	pstS	SeKA_A3483	8	phosphate ABC transporter, periplasmic phosphate-binding protein PstS
	SeKA_A2434	SeKA_A2434	8	6-phosphogluconate dehydrogenase NAD-binding
	SeKA_A3982	SeKA_A3982	8	minor fimbrial subunit
	SeKA_A1414	SeKA_A1414	8	inner membrane protein YebE
	SeKA_A0639	SeKA_A0639	8	cupin family protein
	modB	SeKA_A0237	8	molybdate ABC transporter, permease protein
	SeKA_A3836	SeKA_A3836	8	ribosomal large subunit pseudouridine synthase F
	rarD	SeKA_A3583	8	RarD protein
	SeKA_A4660	SeKA_A4660	8	transcriptional regulator, LysR family
	SeKA_A4420	SeKA_A4420	8	mutator MutT protein
	SeKA_A0685	SeKA_A0685	8	translocator protein, LysE family
	cobS	SeKA_A1569	8	cobalamin 5'-phosphate synthase
	SeKA_A3389	SeKA_A3389	8	protein MgtC
	SeKA_A4070	SeKA_A4070	8	inner membrane protein YtfF
	gutQ	SeKA_A2350	8	gutQ protein
	glmM	SeKA_A2888	8	phosphoglucosamine mutase
	SeKA_A3402	SeKA_A3402	8	purine ribonucleoside efflux pump NepI
	SeKA_A3202	SeKA_A3202	8	protein YhiQ
	SeKA_A1271	SeKA_A1271	8	glutamate dehydrogenase
	SeKA_A1616	SeKA_A1616	8	D-alanyl-D-alanine carboxypeptidase DacD
	SeKA_A2712	SeKA_A2712	8	molybdenum ABC transporter, periplasmic molybdate-binding protein
	SeKA_A4871	SeKA_A4871	8	conserved hypothetical protein
	flgJ	SeKA_A0588	8	flagellar rod assembly protein/muramidase FlgJ
	SeKA_A3936	SeKA_A3936	8	proton glutamate symport protein
	galF	SeKA_A1659	8	regulatory protein GalF
	SeKA_A2621	SeKA_A2621	8	signal transduction histidine kinase, LytS
	thiI	SeKA_A4760	8	thiamine biosynthesis/tRNA modification protein ThiI
	SeKA_A3903	SeKA_A3903	8	conserved hypothetical protein
	SeKA_A2344	SeKA_A2344	8	glucitol/sorbitol permease iic component
	SeKA_A4041	SeKA_A4041	8	PspA/IM30 family protein
	hypB	SeKA_A2370	8	hydrogenase isoenzymes nickel incorporation protein HypB
	SeKA_A3911	SeKA_A3911	8	putative type-I secretion protein
	SeKA_A1726	SeKA_A1726	8	kinase, PfkB family
	SeKA_A4726	SeKA_A4726	7	protein AraJ
	SeKA_A0482	SeKA_A0482	7	conserved hypothetical protein
	SeKA_A0782	SeKA_A0782	7	conserved hypothetical protein
	ttg2D	SeKA_A2906	7	toluene tolerance protein Ttg2D
	folD	SeKA_A4883	7	methylenetetrahydrofolate dehydrogenase/methenyltetrahydrofolate cyclohydrolase
	SeKA_A4686	SeKA_A4686	7	major facilitator superfamily MFS_1
	SeKA_A1636	SeKA_A1636	7	histidine biosynthesis bifunctional protein hisIE
	SeKA_A1474	SeKA_A1474	7	YecA family protein
	SeKA_A3948	SeKA_A3948	7	arginine/agmatine antiporter
	SeKA_A0868	SeKA_A0868	7	superoxide dismutase (Fe)
	SeKA_A3280	SeKA_A3280	7	xylose operon regulatory protein
	SeKA_A0135	SeKA_A0135	7	2-octaprenyl-3-methyl-6-methoxy-1,4-benzoquinol hydroxylase
	SeKA_A2276	SeKA_A2276	7	DNA-invertase hin
	SeKA_A3331	SeKA_A3331	7	glycosyl transferase, group 2 family protein
	waaA	SeKA_A3350	7	3-deoxy-D-manno-octulosonic-acid transferase
	SeKA_A1778	SeKA_A1778	7	putative membrane protein
	mreB	SeKA_A2972	7	rod shape-determining protein MreB
	galS	SeKA_A1777	7	transcriptional regulator GalS
	gltI	SeKA_A0127	7	glutamate/aspartate ABC transporter, periplasmic glutamate/aspartate-binding protein
	SeKA_A1207	SeKA_A1207	7	Ion transport protein
	SeKA_A1856	SeKA_A1856	7	glycerophosphoryl diester phosphodiesterase
	SeKA_A3156	SeKA_A3156	7	putative inner membrane protein
	pgk	SeKA_A2618	7	phosphoglycerate kinase
	SeKA_A4437	SeKA_A4437	7	aromatic amino acid transport protein AroP
	artM	SeKA_A0351	7	arginine ABC transporter, permease protein ArtM
	amn	SeKA_A1555	7	AMP nucleosidase
	ubiB	SeKA_A3601	7	2-polyprenylphenol 6-hydroxylase
	hemC	SeKA_A3565	7	porphobilinogen deaminase
	rnt	SeKA_A0871	7	ribonuclease T
	SeKA_A4175	SeKA_A4175	7	aspartate racemase
	SeKA_A1437	SeKA_A1437	7	conserved hypothetical protein
	yhjQ	SeKA_A3233	7	cellulose synthase operon protein YhjQ
	SeKA_A2431	SeKA_A2431	7	hydroxypyruvate isomerase
	SeKA_A3396	SeKA_A3396	7	PTS system sorbose subfamily IIB component
	SeKA_A4261	SeKA_A4261	7	transcriptional regulatory protein CreB
	rho	SeKA_A3542	7	transcription termination factor Rho
	SeKA_A4162	SeKA_A4162	7	hypothetical protein SeKA_A4162
	SeKA_A1892	SeKA_A1892	7	CheW protein
	sirB1	SeKA_A1244	7	sirB1 protein
	SeKA_A0156	SeKA_A0156	7	LysR-family transcriptional regulator
	cyoB	SeKA_A4778	7	cytochrome o ubiquinol oxidase, subunit I
	SeKA_A2132	SeKA_A2132	7	radical SAM enzyme, Cfr family
	SeKA_A0330	SeKA_A0330	7	phosphatase YbjI
	zntR	SeKA_A3014	7	Zn(II)-responsive transcriptional regulator
	hpaX	SeKA_A0509	7	4-hydroxyphenylacetate permease
	SeKA_A1336	SeKA_A1336	7	hypothetical protein SeKA_A1336
	SeKA_A3963	SeKA_A3963	7	conserved hypothetical protein
	SeKA_A3056	SeKA_A3056	7	conserved hypothetical protein
	SeKA_A2832	SeKA_A2832	7	inner membrane transport protein YhaO
	SeKA_A0085	SeKA_A0085	7	C4-dicarboxylate anaerobic carrier
	hybD	SeKA_A2717	7	hydrogenase expression/formation protein
	glpB	SeKA_A1859	7	glycerol-3-phosphate dehydrogenase, anaerobic, B subunit
	SeKA_A1415	SeKA_A1415	7	protein YebF
	pdxA	SeKA_A4368	7	4-hydroxythreonine-4-phosphate dehydrogenase
	mdoG	SeKA_A0555	7	glucans biosynthesis protein G
	bioF	SeKA_A0250	7	8-amino-7-oxononanoate synthase
	pdxB	SeKA_A1956	7	erythronate-4-phosphate dehydrogenase
	SeKA_A2179	SeKA_A2179	7	tRNA-specific adenosine deaminase
	SeKA_A4349	SeKA_A4349	7	crotonobetainyl-CoA:carnitine CoA-transferase
	panC	SeKA_A4485	7	pantoate--beta-alanine ligase
	panF	SeKA_A2980	7	sodium/pantothenate symporter
	SeKA_A2933	SeKA_A2933	7	putative cytoplasmic protein
	SeKA_A3005	SeKA_A3005	7	Sua5/YciO/YrdC/YwlC family protein
	SeKA_A1725	SeKA_A1725	7	ADP-ribosylglycohydrolase family protein
	SeKA_A2801	SeKA_A2801	7	siderophore-interacting protein
	SeKA_A4448	SeKA_A4448	7	hypothetical protein SeKA_A4448
	SeKA_A0024	SeKA_A0024	7	transporter, small conductance mechanosensitive ion channel
	menB	SeKA_A1885	7	naphthoate synthase
	SeKA_A4359	SeKA_A4359	7	probable secreted protein
	SeKA_A0791	SeKA_A0791	7	transcriptional regulator, AraC family protein
	SeKA_A3229	SeKA_A3229	7	cellulose synthase operon protein C
	SeKA_A1027	SeKA_A1027	7	nitrite extrusion protein 2
	SeKA_A1819	SeKA_A1819	7	putative outer membrane protein
	SeKA_A4634	SeKA_A4634	7	hydrolase YafV
	SeKA_A4075	SeKA_A4075	7	conserved hypothetical protein
	SeKA_A1841	SeKA_A1841	7	outer membrane protein C
	SeKA_A4015	SeKA_A4015	7	inner membrane transporter YjeM
	coaD	SeKA_A3351	7	pantetheine-phosphate adenylyltransferase
	purE	SeKA_A4875	7	phosphoribosylaminoimidazole carboxylase, catalytic subunit
	SeKA_A3263	SeKA_A3263	7	dna-3-methyladenine glycosylase 1
	SeKA_A3849	SeKA_A3849	7	putative inner membrane protein
	lipB	SeKA_A0095	7	lipoyltransferase
	SeKA_A4499	SeKA_A4499	7	ferrichrome transport system permease protein FhuB
	mrdB	SeKA_A0099	7	rod shape-determining protein RodA
	flgF	SeKA_A0584	7	flagellar basal-body rod protein FlgF
	cbiE	SeKA_A1583	7	precorrin-6y C5,15-methyltransferase (decarboxylating), CbiE subunit
	SeKA_A2533	SeKA_A2533	7	prepilin peptidase-dependent protein B
	SeKA_A2483	SeKA_A2483	7	conserved hypothetical protein
	SeKA_A1612	SeKA_A1612	7	propanediol utilization
	SeKA_A3563	SeKA_A3563	7	putative uroporphyrin-III C-methyltransferase
	SeKA_A3605	SeKA_A3605	7	deoxyribonuclease TatD
	msbB	SeKA_A1423	7	lipid A biosynthesis (KDO)2-(lauroyl)-lipid IVA acyltransferase
	SeKA_A1127	SeKA_A1127	7	putative thiol peroxidase
	SeKA_A1876	SeKA_A1876	7	undecaprenyl-phosphate 4-deoxy-4-formamido-L-arabinose transferase
	SeKA_A1005	SeKA_A1005	7	HTH-type transcriptional regulator GalR
	SeKA_A2564	SeKA_A2564	7	nickel/cobalt efflux system RcnA
	SeKA_A2544	SeKA_A2544	7	protein tas
	kdsD	SeKA_A2911	7	arabinose 5-phosphate isomerase
	SeKA_A3066	SeKA_A3066	7	alpha/beta hydrolase fold
	SeKA_A3330	SeKA_A3330	7	divergent polysaccharide deacetylase
	SeKA_A4862	SeKA_A4862	7	major facilitator family transporter
	truB	SeKA_A2878	7	tRNA pseudouridine synthase B
	SeKA_A3643	SeKA_A3643	7	conserved hypothetical protein
	SeKA_A2571	SeKA_A2571	7	YfdX protein
	SeKA_A0320	SeKA_A0320	7	glutathione transport system permease protein GsiD
	dnaA	SeKA_A3468	7	chromosomal replication initiator protein DnaA
	SeKA_A3092	SeKA_A3092	7	protein transport protein HofQ
	SeKA_A3545	SeKA_A3545	7	UDP-N-acetylglucosamine 2-epimerase
	SeKA_A3577	SeKA_A3577	7	HAD-superfamily hydrolase, subfamily IA, variant 1
	SeKA_A2802	SeKA_A2802	7	transcriptional regulator, PadR family
	pncB	SeKA_A0457	7	nicotinate phosphoribosyltransferase
	pldB	SeKA_A3589	7	lysophospholipase L2
	modA	SeKA_A0236	7	molybdate ABC transporter, periplasmic molybdate-binding protein
	treR	SeKA_A4109	7	trehalose operon repressor
	SeKA_A3755	SeKA_A3755	7	NADH:ubiquinone oxidoreductase, na
	SeKA_A2542	SeKA_A2542	7	protein YegH
	SeKA_A2613	SeKA_A2613	7	actin
	treP	SeKA_A4107	7	pts system, trehalose-specific iibc component
	SeKA_A4554	SeKA_A4554	7	conserved hypothetical protein
	SeKA_A4161	SeKA_A4161	7	conserved hypothetical protein
	mioC	SeKA_A3503	7	MioC protein
	SeKA_A1614	SeKA_A1614	7	inner membrane protein YeeA
	argB	SeKA_A3763	7	acetylglutamate kinase
	SeKA_A4843	SeKA_A4843	7	band 7 protein
	oppD	SeKA_A1209	7	oligopeptide ABC transporter, ATP-binding protein OppD
	oxyR	SeKA_A3766	7	hydrogen peroxide-inducible genes activator
	purK	SeKA_A4874	7	phosphoribosylaminoimidazole carboxylase, ATPase subunit
	mutY	SeKA_A2668	7	A/G-specific adenine glycosylase
	fcl	SeKA_A1669	7	GDP-L-fucose synthetase
	SeKA_A2708	SeKA_A2708	7	putative methyl-accepting chemotaxis protein
	SeKA_A2638	SeKA_A2638	7	conserved hypothetical protein
	galK	SeKA_A0229	7	galactokinase
	ispA	SeKA_A4758	7	geranyltranstransferase
	ung	SeKA_A2207	7	uracil-DNA glycosylase
	ribE	SeKA_A0863	7	riboflavin synthase, alpha subunit
	mukF	SeKA_A0443	7	chromosome partition protein MukF
	SeKA_A2814	SeKA_A2814	7	SanA protein
	iscS	SeKA_A2152	7	cysteine desulfurase IscS
	SeKA_A1923	SeKA_A1923	7	phosphate acetyltransferase
	SeKA_A2215	SeKA_A2215	7	putative cytoplasmic protein
	hyi	SeKA_A4860	7	hydroxypyruvate isomerase
	SeKA_A3403	SeKA_A3403	7	putative cytoplasmic protein
	SeKA_A2183	SeKA_A2183	7	transcriptional regulator, RpiR family protein
	ydiQ	SeKA_A0789	7	FixA protein
	epaO	SeKA_A2406	7	type III secretion apparatus protein, YscQ/HrcQ family
	SeKA_A1096	SeKA_A1096	7	fmn-dependent NADH-azoreductase
	SeKA_A3650	SeKA_A3650	7	deoxyribose-phosphate aldolase
	SeKA_A2172	SeKA_A2172	7	transcriptional regulatory protein ZraR
	SeKA_A0824	SeKA_A0824	7	sensor-kinase
	nupG	SeKA_A2672	7	nucleoside permease NupG
	hemB	SeKA_A4701	7	delta-aminolevulinic acid dehydratase
	dctA	SeKA_A3227	7	aerobic C4-dicarboxylate transport protein
	SeKA_A3160	SeKA_A3160	7	glycerophosphoryl diester phosphodiesterase
	SeKA_A3114	SeKA_A3114	7	conserved hypothetical protein
	nagA2	SeKA_A0147	7	N-acetylglucosamine-6-phosphate deacetylase
	SeKA_A1035	SeKA_A1035	7	putative cytoplasmic protein
	SeKA_A1935	SeKA_A1935	7	conserved hypothetical protein
	SeKA_A4838	SeKA_A4838	7	GumN family protein
	SeKA_A3209	SeKA_A3209	7	putative L-asparaginase
	dapF	SeKA_A3574	7	diaminopimelate epimerase
	SeKA_A3188	SeKA_A3188	7	DcrB protein
	SeKA_A2701	SeKA_A2701	7	polysaccharide deacetylase domain protein
	asrC	SeKA_A2159	7	sulfite reductase, subunit C
	SeKA_A2665	SeKA_A2665	7	conserved hypothetical protein
	SeKA_A2954	SeKA_A2954	7	anion transporter
	SeKA_A2753	SeKA_A2753	7	sensor protein QseC
	SeKA_A0145	SeKA_A0145	7	NagD protein
	SeKA_A4434	SeKA_A4434	7	alpha-N-arabinofuranosidase 2
	nuoH	SeKA_A1905	7	NADH-quinone oxidoreductase, H subunit
	SeKA_A1011	SeKA_A1011	7	conserved hypothetical protein
	dapD	SeKA_A4522	7	2,3,4,5-tetrahydropyridine-2,6-dicarboxylate N-succinyltransferase
	SeKA_A0679	SeKA_A0679	7	metal-binding protein YodA
	SeKA_A1781	SeKA_A1781	7	putative transcriptional regulator
	SeKA_A4514	SeKA_A4514	7	inner membrane protein YadS
	SeKA_A1955	SeKA_A1955	7	aspartate-semialdehyde dehydrogenase family protein
	SeKA_A2232	SeKA_A2232	7	inner membrane protein YfiN
	SeKA_A3672	SeKA_A3672	7	conserved hypothetical protein
	SeKA_A1570	SeKA_A1570	7	bifunctional adenosylcobalamin biosynthesis protein CobU
	SeKA_A3466	SeKA_A3466	7	DNA replication and repair protein RecF
	fabI	SeKA_A1161	7	enoyl-(acyl-carrier-protein) reductase (NADH)
	SeKA_A3522	SeKA_A3522	7	HTH-type transcriptional regulator HdfR
	SeKA_A4894	SeKA_A4894	7	fimbriae W protein
	SeKA_A2208	SeKA_A2208	7	RNA methyltransferase, TrmH family
	SeKA_A1638	SeKA_A1638	7	udp-glucose 6-dehydrogenase
	SeKA_A2713	SeKA_A2713	7	periplasmic binding protein
	SeKA_A0607	SeKA_A0607	7	conserved hypothetical protein
	ugpA	SeKA_A3163	7	sn-glycerol-3-phosphate transport system permease protein UgpA
	kbl	SeKA_A3333	7	2-amino-3-ketobutyrate coenzyme A ligase
	dnaG	SeKA_A2797	7	DNA primase
	flgG	SeKA_A0585	7	flagellar basal-body rod protein FlgG
	SeKA_A4872	SeKA_A4872	7	putative cytoplasmic protein
	pyrD	SeKA_A0459	7	dihydroorotate oxidase
	SeKA_A0179	SeKA_A0179	7	allophanate hydrolase, subunit 2
	SeKA_A1991	SeKA_A1991	7	Cl- channel, voltage-gated family protein
	SeKA_A1931	SeKA_A1931	7	nudix hydrolase 3
	SeKA_A1608	SeKA_A1608	7	polyhedral body protein
	SeKA_A4365	SeKA_A4365	7	bis(5'-nucleosyl)-tetraphosphatase (symmetrical)
	SeKA_A4867	SeKA_A4867	7	conserved hypothetical protein
	SeKA_A3965	SeKA_A3965	7	putative inner membrane protein
	SeKA_A1073	SeKA_A1073	7	YceI family protein
	SeKA_A2134	SeKA_A2134	7	putative polyferredoxin
	SeKA_A0027	SeKA_A0027	7	sugar isomerase
	SeKA_A4221	SeKA_A4221	7	diguanylate cyclase
	SeKA_A0632	SeKA_A0632	7	spermidine/putrescine ABC transporter membrane component
	SeKA_A2511	SeKA_A2511	7	fuscose operon FucU protein
	adhE	SeKA_A1215	7	aldehyde-alcohol dehydrogenase
	SeKA_A0481	SeKA_A0481	7	protein YccW
	SeKA_A2643	SeKA_A2643	7	putative outer membrane lipoprotein
	SeKA_A2063	SeKA_A2063	7	putative periplasmic protein
	rfbB	SeKA_A1658	7	dTDP-glucose 4,6-dehydratase
	SeKA_A4002	SeKA_A4002	7	hypothetical protein SeKA_A4002
	SeKA_A1205	SeKA_A1205	7	cardiolipin synthetase
	SeKA_A0800	SeKA_A0800	7	inner membrane protein YdiK
	SeKA_A4884	SeKA_A4884	7	type-1 fimbrial protein, A chain
	SeKA_A3756	SeKA_A3756	7	glycerol dehydrogenase
	edd	SeKA_A1419	7	phosphogluconate dehydratase
	cobD	SeKA_A1586	7	cobalamin biosynthesis protein CobD
	SeKA_A3152	SeKA_A3152	7	acetyltransferase, gnat family
	SeKA_A3394	SeKA_A3394	7	PTS system mannose/fructose/sorbose family IID component
	hypE	SeKA_A2373	7	hydrogenase expression/formation protein HypE
	accD	SeKA_A1952	7	acetyl-CoA carboxylase, carboxyl transferase, beta subunit
	SeKA_A4659	SeKA_A4659	7	haloacetate dehalogenase H-1
	SeKA_A0934	SeKA_A0934	7	twin-arginine leader-binding protein DmsD
	fucP	SeKA_A3420	7	L-fucose:H+ symporter permease
	SeKA_A1925	SeKA_A1925	7	transketolase domain protein
	SeKA_A2025	SeKA_A2025	7	glutamine amidotransferase
	SeKA_A4681	SeKA_A4681	7	putative auxiliary transport protein, membrane fusion protein (MFP) family
	SeKA_A0989	SeKA_A0989	7	transcriptional regulator, MarR family
	SeKA_A4083	SeKA_A4083	7	putative sugar transporter
	SeKA_A1554	SeKA_A1554	7	hypothetical protein SeKA_A1554
	fnr	SeKA_A1120	7	fumarate and nitrate reduction regulatory protein
	SeKA_A1439	SeKA_A1439	7	putative methyltransferase
	SeKA_A1172	SeKA_A1172	7	phosphatidylglycerophosphatase B
	SeKA_A3212	SeKA_A3212	6	sugar isomerase
	SeKA_A1041	SeKA_A1041	6	putative NADP-dependent oxidoreductase yncb
	SeKA_A3834	SeKA_A3834	6	peptidase E
	hisG	SeKA_A1629	6	ATP phosphoribosyltransferase
	SeKA_A4300	SeKA_A4300	6	fimbrial subunit
	cydB1	SeKA_A0196	6	cytochrome d ubiquinol oxidase, subunit II
	fruR	SeKA_A4401	6	fructose repressor
	SeKA_A2735	SeKA_A2735	6	putative membrane protein
	bioA	SeKA_A0248	6	adenosylmethionine-8-amino-7-oxononanoate transaminase
	SeKA_A4508	SeKA_A4508	6	minor fimbrial subunit StfG
	SeKA_A3224	SeKA_A3224	6	diguanylate phosphodiesterase
	SeKA_A3471	SeKA_A3471	6	inner membrane protein OxaA
	SeKA_A3842	SeKA_A3842	6	hypothetical protein SeKA_A3842
	SeKA_A0181	SeKA_A0181	6	endonuclease VIII
	SeKA_A3157	SeKA_A3157	6	putative phophotriesterase
	SeKA_A4847	SeKA_A4847	6	oxidoreductase, short chain dehydrogenase/reductase family
	SeKA_A0169	SeKA_A0169	6	sensor protein KdpD
	SeKA_A0756	SeKA_A0756	6	inner membrane protein YdjM
	hscB	SeKA_A2149	6	Fe-S protein assembly co-chaperone HscB
	SeKA_A0653	SeKA_A0653	6	EnvF
	lipA	SeKA_A0091	6	lipoic acid synthetase
	SeKA_A1411	SeKA_A1411	6	hydrolase, carbon-nitrogen family
	SeKA_A1487	SeKA_A1487	6	regulatory protein SdiA
	SeKA_A4043	SeKA_A4043	6	putative cytoplasmic protein
	SeKA_A4851	SeKA_A4851	6	outer membrane protein
	SeKA_A1617	SeKA_A1617	6	thiosulfate reductase cytochrome B subunit
	rfbB2	SeKA_A3547	6	dTDP-glucose 4,6-dehydratase
	cydA	SeKA_A0195	6	cytochrome d ubiquinol oxidase, subunit I
	SeKA_A4347	SeKA_A4347	6	carnitinyl-CoA dehydratase
	SeKA_A3859	SeKA_A3859	6	conserved hypothetical protein
	SeKA_A3193	SeKA_A3193	6	ABC transporter, ATP-binding protein
	flgB	SeKA_A0580	6	flagellar basal-body rod protein FlgB
	SeKA_A1767	SeKA_A1767	6	conserved hypothetical protein
	ribA	SeKA_A1173	6	GTP cyclohydrolase II
	SeKA_A3831	SeKA_A3831	6	acetate operon repressor
	SeKA_A3875	SeKA_A3875	6	protein PsiE
	SeKA_A0750	SeKA_A0750	6	HTH-type transcriptional regulator ChbR
	SeKA_A0959	SeKA_A0959	6	probable amino-acid metabolite efflux pump
	pyrG	SeKA_A2475	6	CTP synthase
	SeKA_A0168	SeKA_A0168	6	KDP operon transcriptional regulatory protein KdpE
	SeKA_A1962	SeKA_A1962	6	3-oxoacyl-[acyl-carrier-protein] synthase 1
	uhpA	SeKA_A3418	6	transcriptional regulatory protein UhpA
	SeKA_A0839	SeKA_A0839	6	secreted effector protein
	hoxN	SeKA_A2287	6	high-affinity nickel transport protein
	nanA	SeKA_A2937	6	N-acetylneuraminate lyase
	SeKA_A2692	SeKA_A2692	6	putative cytoplasmic protein
	SeKA_A4796	SeKA_A4796	6	pyridoxal-5'-phosphate-dependent enzyme, beta subunit
	SeKA_A3985	SeKA_A3985	6	conserved domain protein
	SeKA_A3514	SeKA_A3514	6	ribose operon repressor
	SeKA_A0672	SeKA_A0672	6	ABC-type dipeptide/oligopeptide/nickel transporter, permease component
	serB	SeKA_A4251	6	phosphoserine phosphatase SerB
	kdsB	SeKA_A0439	6	3-deoxy-D-manno-octulosonate cytidylyltransferase
	SeKA_A3724	SeKA_A3724	6	ribulose-phosphate 3-epimerase
	mdh	SeKA_A2957	6	malate dehydrogenase, NAD-dependent
	mreC	SeKA_A2971	6	rod shape-determining protein MreC
	SeKA_A2711	SeKA_A2711	6	glutathione S-transferase
	epaR	SeKA_A2403	6	type III secretion apparatus protein SpaR/YscT/HrcT
	pdxJ	SeKA_A2189	6	pyridoxine 5'-phosphate synthase
	SeKA_A0645	SeKA_A0645	6	hydrolase, NUDIX family
	wecD	SeKA_A3549	6	TDP-D-fucosamine acetyltransferase
	SeKA_A0630	SeKA_A0630	6	NAD-dependent deacetylase
	aroD	SeKA_A0794	6	3-dehydroquinate dehydratase, type I
	suhB	SeKA_A2155	6	inositol-1-monophosphatase
	SeKA_A1170	SeKA_A1170	6	tetratricopeptide repeat protein
	SeKA_A4848	SeKA_A4848	6	lipoprotein-releasing system ATP-binding protein LolD
	SeKA_A1712	SeKA_A1712	6	hypothetical protein SeKA_A1712
	gltA	SeKA_A0183	6	citrate (Si)-synthase
	ndh	SeKA_A0619	6	NADH dehydrogenase
	SeKA_A0485	SeKA_A0485	6	sulfurtransferase TusE
	slp	SeKA_A1298	6	outer membrane protein Slp
	SeKA_A3715	SeKA_A3715	6	FGGY family of carbohydrate kinase
	SeKA_A0304	SeKA_A0304	6	citrate transporter family protein
	thrB	SeKA_A4275	6	homoserine kinase
	SeKA_A1745	SeKA_A1745	6	transcriptional regulator, MerR family protein
	SeKA_A3625	SeKA_A3625	6	thiol:disulfide interchange protein DsbA
	cysQ	SeKA_A4074	6	3'(2'),5'-bisphosphate nucleotidase
	SeKA_A3624	SeKA_A3624	6	protein RdoA
	SeKA_A3392	SeKA_A3392	6	conserved hypothetical protein
	SeKA_A1596	SeKA_A1596	6	propanediol dehydratase small subunit
	glgC	SeKA_A3141	6	glucose-1-phosphate adenylyltransferase
	SeKA_A3100	SeKA_A3100	6	HAD hydrolase, IA family
	SeKA_A4215	SeKA_A4215	6	conserved hypothetical protein
	SeKA_A1627	SeKA_A1627	6	protein YeeZ
	SeKA_A0327	SeKA_A0327	6	deoxyribose operon repressor
	tyrA	SeKA_A2228	6	T-protein
	SeKA_A0765	SeKA_A0765	6	DNA/RNA non-specific endonuclease
	murG	SeKA_A4411	6	undecaprenyldiphospho-muramoylpentapeptide beta-N-acetylglucosaminyltransferase
	tesB	SeKA_A4803	6	acyl-CoA thioesterase II
	serB	SeKA_A1783	6	phosphoserine phosphatase SerB
	metR	SeKA_A3591	6	transcriptional regulator MetR
	nhaB	SeKA_A1283	6	Na+/H+ antiporter NhaB
	SeKA_A2024	SeKA_A2024	6	GntR-family transcriptional regulator
	gcvA	SeKA_A2515	6	glycine cleavage system transcriptional activator
	SeKA_A3945	SeKA_A3945	6	sensor protein BasS/pmrB
	SeKA_A0931	SeKA_A0931	6	binding-protein-dependent transport systems inner membrane component
	SeKA_A4460	SeKA_A4460	6	DeoR-family transcriptional regulator
	tus	SeKA_A0907	6	DNA replication terminus site-binding protein
	SeKA_A1089	SeKA_A1089	6	putative amino acid ABC transporter
	ftnA	SeKA_A1471	6	ferritin-1
	chbC	SeKA_A0748	6	PTS system, N,N'-diacetylchitobiose-specific IIC component
	SeKA_A2010	SeKA_A2010	6	conserved outer membrane protein
	SeKA_A1746	SeKA_A1746	6	inner membrane ABC transporter permease protein YehW
	ybaK	SeKA_A4836	6	YbaK/ebsC protein
	SeKA_A2381	SeKA_A2381	6	transcriptional regulator
	SeKA_A0271	SeKA_A0271	6	ABC-2 type transporter, permease protein
	murC	SeKA_A4412	6	UDP-N-acetylmuramate--alanine ligase
	SeKA_A2826	SeKA_A2826	6	glutathione S-transferase
	moaC	SeKA_A0259	6	molybdenum cofactor biosynthesis protein C
	SeKA_A1338	SeKA_A1338	6	conserved hypothetical protein
	SeKA_A1886	SeKA_A1886	6	acyl-CoA thioester hydrolase YfbB
	bioB	SeKA_A0249	6	biotin synthase
	SeKA_A4807	SeKA_A4807	6	cyclic diguanylate phosphodiesterase (EAL) domain protein
	SeKA_A4317	SeKA_A4317	6	xylose-proton symporter
	SeKA_A4066	SeKA_A4066	6	opacity-associated protein A
	SeKA_A1158	SeKA_A1158	6	conserved hypothetical protein
	fic	SeKA_A3074	6	cell filamentation protein Fic
	rbn	SeKA_A3656	6	tRNA-processing ribonuclease BN
	trpR	SeKA_A4256	6	trp operon repressor
	SeKA_A1323	SeKA_A1323	6	M48B family peptidase
	SeKA_A3006	SeKA_A3006	6	topoisomerase DNA-binding C4 zinc finger domain protein
	SeKA_A4715	SeKA_A4715	6	phosphate starvation-inducible protein PsiF
	panB	SeKA_A4486	6	3-methyl-2-oxobutanoate hydroxymethyltransferase
	SeKA_A4060	SeKA_A4060	6	hypothetical protein SeKA_A4060
	SeKA_A0649	SeKA_A0649	6	hypothetical protein SeKA_A0649
	SeKA_A2210	SeKA_A2210	6	DTW domain protein
	SeKA_A2726	SeKA_A2726	6	conserved hypothetical protein
	nfsA	SeKA_A0338	6	oxygen-insensitive NADPH nitroreductase
	SeKA_A3329	SeKA_A3329	6	M23 peptidase domain protein
	SeKA_A4329	SeKA_A4329	6	sensor kinase DpiB
	SeKA_A0357	SeKA_A0357	6	N-acetylmuramoyl-L-alanine amidase AmiD
	ybbB	SeKA_A4855	6	tRNA 2-selenouridine synthase
	SeKA_A4067	SeKA_A4067	6	fkbp-type 22 kda peptidyl-prolyl cis-trans isomerase
	SeKA_A2140	SeKA_A2140	6	conserved hypothetical protein
	SeKA_A4138	SeKA_A4138	6	gluconate 5-dehydrogenase
	SeKA_A3968	SeKA_A3968	6	AraC family regulatory protein
	SeKA_A4689	SeKA_A4689	6	cytochrome bd-II oxidase subunit 1
	nagZ	SeKA_A0617	6	beta-N-acetylhexosaminidase
[truncated: 1,716 more rows]
